# Supplementary material for: Role of psychosocial status in predicting health-related quality of life at 1-year follow-up among newly diagnosed people living with HIV
Source: PLoS One. 2019 Oct 23;14(10):e0224322. doi: 10.1371/journal.pone.0224322 (PMC6808448; doi:10.1371/journal.pone.0224322)
Supplement: S1 Dataset — (XLSX) [file pone.0224322.s001.xlsx]

## Sheet: S1_Dataset
Gender	Age	Marital	Registration	Eduaction	Employment	Income	Transmission	ART	CD4	Symptom	PHQ9_T1	PHQ9_T2	Stress_T1	Stress_T2	Support_T1	Support_T2	GH1	PF1	RF1	SF1	CF1	PN1	MH1	VT1	HD1	QL1	HT1	GH2	PF2	RF2	SF2	CF2	PN2	MH2	VT2	HD2	QL2	HT2	PHS_T1	MHS_T1	PHS_T2	MHS_T2
1	46	2	0	1	0	0	3	0	285	0	9	2	26	7	41	37	65	100	100	80	80	100	72	70	65	25	50	75	91.6667	100	60	80	100	80	85	100	75	75	59.2594	43.7888	55.7894	55.9796
0	49	2	1	2	1	0	3	1	359	0	0	2	22	23	30	28	50	100	100	80	90	100	68	100	60	50	75	80	100	50	100	15	100	80	65	60	75	75	60.3731	48.025	57.3991	44.6744
0	39	2	0	1	1	1	3	1	332	0	0	2	25	21	34	16	50	100	100	60	85	88.8889	76	80	70	50	25	60	100	100	100	80	88.8889	84	85	75	75	50	54.9847	48.2561	59.3503	54.3476
0	58	3	1	1	1	0	3	1	160	0	10	6	24	1.677	38	34	25	50	100	100	95	55.5556	76	50	75	50	25	85	100	100	100	100	88.8889	96	80	100	100	50	44.7596	49.7106	59.3673	64.5679
0	24	1	1	1	1	1	2	1	294	0	3	0	9	2	33	33	90	100	100	100	100	100	92	85	100	75	50	90	100	100	100	95	100	100	75	100	75	50	61.5859	61.391	60.4078	61.463
0	26	1	0	2	1	1	2	0	408	0	10	14	10	32.677	33	19	50	91.6667	100	60	95	77.7778	64	65	85	75	100	50	91.6667	50	20	55	88.8889	44	50	40	25	50	52.0841	51.0615	47.218	30.5969
0	36	3	1	1	1	0	3	1	328	0	2	3	11	18	29	28	75	100	100	100	95	100	80	80	80	75	50	80	100	100	100	80	88.8889	92	70	85	75	50	61.6287	55.5827	59.061	56.4824
0	30	1	0	1	1	1	2	1	259	0	0	0	10	10	33	24	65	100	100	0	90	100	68	85	100	75	50	75	100	100	100	100	100	96	95	100	75	50	50.9093	52.6976	60.8001	62.2307
0	40	1	1	2	1	0	2	0	428	1	12	6	54	26	31	45	50	83.3333	100	80	85	100	76	60	80	75	50	80	100	100	100	100	100	80	100	100	100	50	58.9405	47.2924	59.1881	53.9635
0	23	2	1	1	1	0	2	0	532	0	3	0	8	0	43	40	55	100	100	100	90	88.8889	84	65	45	50	25	60	100	100	100	75	88.8889	88	85	70	75	25	54.3876	51.222	62.4947	62.925
1	26	1	0	1	0	0	3	0	569	0	11	0	7	1.677	20	38	90	100	100	80	80	100	80	80	80	75	100	100	100	100	100	100	100	100	100	100	75	100	60.4957	54.2301	62.6293	64.3306
0	25	1	1	2	0	0	2	0	614	1	10	12	45	38	28	27	20	91.6667	100	40	60	88.8889	32	20	30	25	25	20	91.6667	100	80	55	77.7778	48	15	45	50	25	50.2111	24.7983	51.1732	32.5117
1	51	1	1	1	0	0	3	0	218	0	18	0	30	21	47	30	65	100	100	100	95	77.7778	72	50	75	75	50	90	100	100	100	100	100	92	80	100	50	50	57.4241	51.5496	61.3597	58.2212
1	33	2	1	1	0	0	3	0	168	1	4	2	15	30.677	30	14	35	100	100	60	60	100	52	50	60	50	50	45	75	100	100	70	66.6667	72	70	95	75	100	55.1305	37.3618	51.4912	53.1671
0	40	3	0	1	1	1	2	1	262	0	1	3	15	14	41	29	45	100	100	100	90	100	64	60	80	50	50	40	83.3333	100	60	100	77.7778	52	60	70	50	50	59.4136	46.8253	51.3025	44.4282
0	25	1	0	2	1	0	3	0	356	0	19	9	63	54	29	26	40	66.6667	50	40	45	44.4444	44	35	25	50	0	45	50	100	40	45	66.6667	52	35	40	50	50	39.5816	31.584	42.6307	34.5696
0	29	1	0	1	1	0	2	1	474	0	16	4	22	12	36	39	45	100	100	80	50	88.8889	52	55	60	50	25	40	100	100	100	50	66.6667	96	70	80	50	50	56.9155	38.0806	53.3787	49.9387
1	36	3	0	1	0	0	3	1	219	0	3	0	9	0	31	35	95	100	100	100	100	100	76	90	80	75	50	100	100	100	100	100	100	100	75	100	100	100	63.9829	57.0088	61.1159	65.1309
0	26	3	1	1	1	1	2	0	365	1	8	0	18	0	32	36	55	91.6667	100	80	80	88.8889	72	80	80	75	25	60	91.6667	100	80	90	100	76	80	100	75	50	56.0983	51.9831	56.8631	55.7874
0	25	1	1	1	1	0	3	0	404	1	17	10	54	22	30	21	40	100	100	80	50	66.6667	52	55	70	25	25	35	91.6667	100	100	60	77.7778	52	50	45	75	75	53.8458	36.9165	56.0831	40.3568
0	26	1	1	2	1	1	3	0	626	0	2	0	3	5	34	31	80	100	100	100	100	100	100	90	100	75	100	95	100	100	100	100	100	76	90	100	75	100	60.597	62.7133	63.3442	59.3104
0	25	1	0	1	0	0	2	1	253	0	12	4	20	24	24	23	75	91.6667	100	40	75	100	72	75	65	50	25	75	100	50	40	85	100	76	80	80	75	50	54.8124	46.0312	51.9252	52.3873
0	24	1	1	1	1	0	3	0	404	0	7	4	14	9.677	21	24	65	100	100	60	60	100	52	50	60	75	25	70	100	100	100	100	100	76	70	100	75	50	57.2454	41.3779	60.3689	56.6963
0	35	1	1	2	0	1	3	1	345	0	1	1	11	7	29	31	75	100	100	100	95	100	88	70	85	75	50	65	100	100	100	90	100	96	90	95	75	50	60.3365	56.7095	59.8525	59.8881
0	49	3	1	2	1	1	2	1	495	1	9	9	24	22	28	30	60	91.6667	100	100	85	66.6667	76	60	85	50	75	45	50	100	60	80	88.8889	56	50	80	75	75	54.6096	50.7629	46.7388	47.0268
0	60	3	0	1	0	0	1	1	292	1	9	0	13	0	30	22	40	91.6667	100	100	100	100	64	55	90	50	75	55	100	100	60	80	66.6667	80	75	80	50	75	57.3497	48.5418	51.9657	50.0769
0	73	2	0	1	0	0	3	1	291	0	3	1	2	0	38	36	90	100	100	100	100	100	60	50	100	75	50	70	100	100	100	100	100	64	50	100	75	50	61.7668	53.2619	60.038	53.1049
0	30	2	1	1	1	1	2	0	398	0	21	12	68	39	28	23	30	75	100	60	45	66.6667	32	40	55	50	25	43.8058	91.6667	100	60	50	77.7778	48	35	60	50	75	48.3674	32.6258	51.4517	35.7881
0	65	2	1	1	0	0	3	0	279	0	0	0	18	0	23	13	30	100	100	80	90	77.7778	88	80	95	75	25	55	100	100	40	100	92.9276	76	85	80	100	100	52.7469	56.4402	53.6879	56.34
0	27	1	0	1	1	0	2	1	713	0	10	1	21	9	28	26	45	100	100	60	60	77.7778	52	50	60	50	75	80	100	100	100	100	100	84	80	100	75	50	53.4057	38.4423	61.1224	59.2411
0	22	1	0	2	0	1	2	1	256	0	5	7	24	28	29	33	50	100	100	100	100	100	76	80	100	75	75	60	83.3333	100	100	85	88.8889	88	80	95	50	75	59.4963	56.6586	55.8894	55.0473
0	54	2	0	1	1	0	3	0	213	1	5	9	19	47	41	27	30	66.6667	100	100	85	66.6667	72	65	80	25	50	30	91.6667	50	20	15	55.5556	48	40	20	50	25	49.6725	46.5225	41.4431	27.2891
0	31	1	1	1	1	1	3	0	481	1	15	6	50	22	31	26	45	83.3333	50	60	30	55.5556	60	25	25	50	0	70	100	100	60	75	100	64	75	80	50	50	43.7992	32.0297	57.7911	46.5358
0	29	1	0	1	1	1	2	1	301	0	4	6	29	19	24	30	65	100	100	0	50	77.7778	100	65	60	50	25	40	100	100	80	80	100	80	80	90	50	25	46.0645	45.9369	56.6089	50.5373
0	30	1	1	2	1	1	2	0	209	1	11	0	21	0	25	36	50	100	100	100	100	77.7778	60	45	85	75	25	45	100	100	80	80	100	56	50	80	75	50	56.6	50.1524	57.1459	45.9752
0	21	1	0	1	0	0	2	0	680	1	5	4	17	16	26	21	45	100	100	80	100	88.8889	64	50	75	50	50	70	100	100	100	100	100	72	70	80	50	50	55.7735	46.2166	61.3476	50.9493
0	26	1	1	2	0	0	3	0	472	1	10	7	53	21	15	19	20	100	100	100	25	77.7778	44	40	40	50	25	50	100	100	100	80	100	84	80	80	50	25	56.0535	30.691	59.4637	51.0062
0	35	3	0	1	1	1	3	0	202	0	0	15	0	53	24	19	55	100	100	100	100	100	60	50	100	75	50	10	50	0	100	50	66.6667	16	15	20	0	25	59.225	51.8137	41.2203	19.8204
0	28	1	1	2	1	0	2	0	488	0	4	2	10	7	38	31	70	100	100	100	100	88.8889	80	80	85	75	50	75	100	100	100	100	77.7778	84	75	95	75	50	59.926	56.7639	58.178	58.7306
0	23	1	1	2	1	1	2	0	51	1	16	7	40	22	26	26	40	83.3333	100	40	60	55.5556	44	45	40	25	25	70	91.6667	100	100	80	88.8889	76	80	60	75	100	47.1058	31.9721	59.6356	51.508
0	23	1	1	1	0	0	2	0	523	0	8	8	24	45	26	21	70	100	100	80	80	100	60	75	35	75	50	60	100	100	40	40	100	52	50	40	50	50	61.5719	44.476	55.3168	33.642
0	40	3	0	1	1	0	3	0	451	0	2	0	58	16.677	27	45	50	100	100	100	90	100	52	40	90	50	25	95	100	100	100	100	100	92	95	85	75	50	59.1265	44.5916	63.0079	60.6614
0	27	1	1	2	1	1	2	1	232	1	10	0	28	22	19	40	10	91.6667	100	60	75	88.8889	64	50	65	50	0	40	100	100	100	100	33.3333	60	50	100	50	25	50.0549	40.8947	50.8464	50.4184
1	32	3	0	1	0	0	3	1	149	1	25	7	63	29	32	28	95	100	100	100	100	100	60	45	80	75	50	35	83.3333	100	100	80	66.6667	68	65	79.8783	50	50	62.4787	50.7722	52.5718	47.9224
0	19	1	0	1	1	0	2	0	279	0	4	10	19	17	22	21	40	91.6667	100	100	90	77.7778	80	50	90	75	50	45	91.6667	100	100	85	66.6667	56	35	90	50	25	53.3486	53.3122	53.2924	45.3901
0	24	1	1	2	0	1	2	0	550	0	1	5	18	21	30	26	70	100	100	100	75	88.8889	84	80	80	50	50	45	100	100	100	80	77.7778	56	55	60	50	50	59.6451	51.6878	57.7728	42.4957
0	21	1	0	1	1	1	2	0	441	0	4	0	16	10	39	35	55	91.6667	100	100	95	100	68	75	95	50	25	80	100	100	100	90	100	72	85	95	75	50	59.1172	51.5089	62.3097	56.0903
0	36	3	0	2	1	0	3	0	624	0	0	0	4	16	38	42	60	100	100	100	100	100	92	80	100	75	50	80	100	100	100	90	88.8889	96	80	90	75	50	59.1173	59.7548	59.2961	59.4768
0	23	1	1	1	0	1	2	0	384	0	9	4	30	0	23	29	65	100	100	100	80	100	92	100	90	75	50	100	100	100	100	85	100	76	100	100	75	50	60.7771	58.4733	64.1504	58.8693
0	32	3	0	1	1	0	2	0	459	0	27	11	63	22	27	19	40	100	0	0	20	77.7778	20	0	0	100	0	25	91.6667	100	80	75	66.6667	52	50	80	50	50	40.2569	22.2055	51.1287	42.432
0	25	1	1	1	1	0	2	1	694	0	8	16	16	9	28	28	50	100	100	100	95	100	60	65	75	50	25	50	100	100	100	75	66.6667	60	55	80	50	25	60.5482	46.6604	55.9498	45.5289
0	22	1	0	2	1	1	2	0	358	0	10	0	42	6	34	25	50	91.6667	100	80	75	66.6667	56	55	75	50	50	75	100	100	100	100	100	84	80	100	75	50	53.1176	43.9565	60.7592	59.0342
1	32	3	0	1	1	1	3	0	463	0	2	2	13	11	47	36	95	100	100	100	80	88.8889	84	90	100	75	100	75	100	100	100	90	100	72	80	95	75	50	61.3837	59.0678	61.6566	55.4885
0	22	1	1	2	0	0	2	0	398	1	7	5	24	23	35	36	55	100	100	100	80	100	84	75	85	75	50	80	100	100	80	80	100	88	80	90	75	50	59.3135	54.1684	58.8975	56.3083
0	30	3	1	2	1	1	3	0	611	0	4	3	48	36	17	27	95	100	100	100	85	88.8889	64	70	80	50	50	95	100	100	100	85	100	60	65	70	75	50	62.3535	49.538	63.821	49.7632
0	25	1	0	1	1	0	3	0	533	1	13	0	32	0	16	30	60	100	100	80	80	100	48	30	80	75	50	70	100	100	100	100	100	84	50	100	75	50	57.6281	43.675	58.6565	56.4579
0	36	3	1	1	0	1	3	1	73	0	6	9	11	24	31	21	40	100	100	100	35	88.8889	60	65	65	75	75	40	100	100	60	65	77.7778	56	50	55	0	75	58.3049	42.4525	53.099	33.2602
0	26	1	0	2	1	1	2	0	801	1	17	14	32	36	27	17	40	100	50	60	45	77.7778	52	30	60	50	50	45	100	50	40	60	88.8889	36	40	60	50	25	48.114	35.2577	49.439	34.1412
0	26	1	1	2	1	0	2	0	527	1	13	6	52	48	30	29	30	75	0	40	65	66.6667	64	25	45	50	25	45	91.6667	100	60	55	100	76	70	55	50	75	36.4393	37.1164	54.29	42.533
0	25	1	1	2	0	0	2	1	311	1	8	9	15	15	36	13	45	100	100	80	100	88.8889	72	70	85	50	50	50	83.3333	100	80	75	77.7778	56	50	80	50	50	56.0613	50.2883	52.7108	44.0125
0	40	3	0	1	1	0	3	1	231	0	9	20	61	64.677	31	10	50	91.6667	100	100	45	77.7778	56	55	35	50	25	10	66.6667	50	40	45	22.2222	32	20	40	50	50	57.4324	36.6794	34.432	29.5392
1	63	3	1	1	0	0	3	1	324	1	11	0	31	1	26	36	35	50	100	80	80	55.5556	44	40	80	50	0	45	100	100	100	100	100	80	45	100	75	75	44.7344	42.5721	56.8273	54.3579
0	32	1	1	1	1	1	2	1	202	0	5	0	28	0	20	15	55	100	100	100	80	100	68	80	75	75	100	45	100	0	80	80	100	68.8633	50	95	75	50	61.028	50.7301	48.5141	49.9374
0	29	3	0	1	1	0	3	1	198	1	23	18	77	68	22	17	45	91.6667	100	60	55	100	40	20	0	25	25	35	83.3333	50	80	20	77.7778	32	35	20	50	75	55.6976	23.4442	50.192	26.0463
0	36	3	1	2	1	0	3	0	553	0	2	2	36	31	31	29	85	100	0	100	100	100	88	85	80	50	75	80	100	100	100	95	100	84	70	95	75	50	54.9375	55.5167	60.6566	57.3966
0	22	1	0	2	0	0	2	1	606	1	6	7	30	17	20	20	30	100	100	80	80	44.4444	48	45	80	50	25	40	50	100	80	80	66.6667	56	60	80	50	25	50.2554	42.5104	46.6538	46.037
0	26	1	1	1	1	1	2	0	306	0	9	6	33	19.677	29	20	65	100	100	60	60	100	56	50	60	75	50	95	100	100	80	80	100	60	55	95	75	50	56.9691	42.0485	60.3116	50.8357
0	23	1	1	2	0	0	3	1	355	0	15	0	47	14	10	26	50	100	100	100	75	100	56	70	30	50	25	70	100	100	100	100	66.6667	88	80	80	75	50	62.3692	39.2888	57.082	58.1964
0	24	1	1	2	0	1	3	1	285	1	19	5	52	32	23	15	50	91.6667	100	100	75	77.7778	44	25	60	0	0	45	75	100	80	65	77.7778	44	50	95	50	75	56.1244	32.5013	51.4237	42.7705
0	34	3	1	1	1	0	1	1	34	1	8	12	31	30	32	30	30	75	0	20	75	22.2222	48	50	75	50	100	45	91.6667	100	60	70	66.6667	56	50	60	50	100	31.1398	41.6177	50.8124	40.6138
0	30	1	1	2	1	0	2	0	380	0	6	8	17	29	26	22	90	100	100	100	90	100	56	55	80	75	50	70	91.6667	100	100	85	100	64	70	80	75	50	62.8805	49.726	60.517	51.154
0	26	1	0	1	0	0	2	0	362	0	19	16	43	48	26	18	40	91.6667	50	80	80	100	52	25	45	50	25	40	83.3333	0	20	45	77.7778	40	30	40	25	25	51.9761	36.5692	39.477	27.5565
0	32	1	1	1	0	0	2	1	326	1	13	0	56	20	12	15	70	100	100	20	20	100	12	50	20	50	50	80	100	100	100	75	100	80	80	80	50	0	57.1769	22.5957	61.8731	51.0976
0	22	1	1	2	0	0	2	0	365	1	18	6	39	13	27	30	50	100	100	100	75	88.8889	44	45	50	50	50	80	91.6667	100	80	90	100	72	80	90	75	75	59.8842	37.9375	58.9112	54.7935
0	29	1	0	2	1	1	2	1	342	0	16	3	48	27	16	18	60	100	100	60	95	100	56	35	5	50	25	70	100	100	100	95	100	80	65	90	75	50	57.8755	34.9075	60.0764	55.3419
0	18	1	0	1	0	1	2	0	442	0	0	8	19	20	32	24	55	100	100	20	80	88.8889	76	35	70	75	50	60	83.3333	100	100	40	77.7778	52	45	50	75	75	48.458	46.1335	56.084	39.8635
0	31	1	1	2	1	0	2	0	404	0	10	5	24	8.677	18	28	45	100	100	100	70	100	76	70	55	50	25	55	100	100	100	95	100	64	65	85	75	50	59.7805	44.8327	60.2519	51.4635
1	35	3	0	1	1	0	3	1	570	0	5	2	29	3	34	27	40	50	100	60	60	100	56	50	60	50	50	60	100	100	100	95	100	64	50	90	75	50	48.1212	39.4929	59.5856	51.061
0	25	3	0	1	1	0	2	0	357	1	13	1	23	15	22	10	50	100	100	80	75	77.7778	52	55	60	50	50	55	100	100	60	50	100	68	60	70	75	75	56.2811	41.0173	55.5833	44.6286
0	23	1	0	2	0	1	2	1	305	1	0	12	34	36	27	20	40	100	100	100	65	55.5556	64	35	65	50	50	75	91.6667	50	80	65	77.7778	64	40	70	50	50	52.9498	41.8546	51.1727	43.3198
0	26	1	0	1	1	0	3	1	329	0	12	4	0	19	31	13	35	100	100	80	80	88.8889	56	50	80	0	50	70	100	100	100	80	100	56	45	80	75	50	55.3854	37.5703	60.757	47.15
0	26	1	0	1	0	0	3	1	558	1	18	0	39	0	25	40	50	100	100	80	80	100	20	50	80	75	50	80	100	100	100	100	100	60	50	100	75	50	59.9957	40.1468	61.0406	52.8481
0	36	3	1	1	0	0	2	1	346	1	27	19	69	72	20	29	20	100	100	100	80	77.7778	24	0	100	0	0	15	100	100	40	60	77.7778	44	60	20	50	25	53.8284	30.8062	51.5514	31.511
0	22	1	0	2	1	1	3	0	800	0	6	2	33	19	37	42	45	100	100	100	85	77.7778	72	75	65	75	50	65	100	100	100	95	88.8889	68	90	75	75	50	57.6495	50.5872	61.2454	53.705
1	29	3	0	1	0	0	3	1	321	1	13	2	37	2	35	54	40	58.3333	100	80	30	55.5556	44	65	30	50	50	55	100	100	20	100	77.7778	60	50	100	75	50	48.8706	33.9976	48.4319	50.3389
0	24	1	1	2	0	0	2	1	468	1	23	12	85	39	17	28	45	91.6667	100	60	65	66.6667	32	30	20	50	25	70	100	100	100	80	100	64	35	90	50	50	52.5423	29.928	59.3689	46.0774
1	58	2	0	1	0	0	3	1	231	0	18	5	57	23	32	34	40	50	0	60	60	88.8889	48	50	40	50	25	65	100	100	100	100	100	48	40	100	75	75	40.823	36.2631	60.2003	49.4259
0	34	3	1	2	1	0	3	1	92	1	9	5	80	35	37	50	50	83.3333	0	80	60	100	60	60	35	50	50	35	83.3333	100	100	55	100	80	50	70	50	75	49.5016	38.2693	54.6371	44.2161
0	27	1	0	2	1	1	3	0	377	0	3	10	15	33	26	23	45	100	100	100	95	77.7778	76	70	85	50	25	50	100	100	40	70	77.7778	76	60	80	75	25	56.5995	51.3483	49.9941	48.9622
0	29	1	0	2	1	1	3	1	733	1	8	3	16	18	26	18	55	83.3333	100	100	100	55.5556	80	65	80	75	50	60	91.6667	100	80	90	100	56	80	100	75	75	52.0846	55.801	58.2446	52.4345
0	26	1	0	1	1	1	2	1	204	0	10	6	3	21	23	14	35	75	100	0	50	100	68	75	55	75	25	60	66.6667	100	40	50	100	32	60	15	75	100	45.675	42.2802	53.3733	32.771
0	24	1	0	2	1	0	2	1	289	0	0	1	15	3	38	30	75	100	100	80	95	100	84	100	100	100	75	60	100	100	60	55	100	64	80	75	75	100	59.7241	62.374	57.2684	46.7992
0	37	2	1	1	1	0	3	1	150	1	2	4	6	0	25	12	45	83.3333	100	0	5	77.7778	84	65	80	75	75	60	100	100	100	60	100	68	50	60	50	100	42.2391	43.6078	60.0119	42.1493
0	20	1	1	2	0	0	2	0	675	0	4	3	25	15	32	33	90	100	100	100	85	100	84	70	60	75	50	95	100	100	100	100	100	88	80	75	75	50	62.4093	52.8239	62.7338	57.6553
0	23	1	1	2	0	1	3	0	517	0	1	3	0	3	28	36	75	91.6667	100	100	90	100	76	65	100	75	100	65	100	100	100	90	88.8889	92	80	100	50	50	59.1682	55.7587	58.2275	56.5616
0	19	1	1	2	0	0	2	0	616	0	18	2	60	3	12	19	45	41.6667	100	40	40	55.5556	48	35	40	50	25	55	100	100	80	80	88.8889	56	50	80	75	50	40.4532	33.9621	56.6466	46.7223
0	25	3	1	2	1	1	3	1	375	0	3	1	14	11	32	24	40	91.6667	100	80	95	55.5556	72	65	85	50	25	75	100	100	100	80	88.8889	80	80	80	75	75	50.5035	50.4162	60.2664	54.4782
1	51	3	0	1	1	0	3	1	97	0	10	0	22	0	38	40	95	100	100	80	80	100	80	80	80	75	75	70	100	100	100	100	100	60	50	100	75	50	60.8588	54.437	60.3143	52.4343
0	23	1	0	1	1	0	3	1	251	1	16	2	72	30	33	22	55	100	100	80	50	100	24	60	0	25	50	75	91.6667	100	60	77.775	66.6667	72	90	80	75	100	63.0711	24.1821	53.574	53.5187
0	22	1	1	2	1	1	2	0	165	0	0	0	14	8	19	13	65	100	100	100	90	100	100	85	85	75	50	60	100	100	100	100	100	96	85	85	75	50	59.6056	59.0129	59.61	59.094
1	47	3	1	1	0	0	3	1	701	0	8	11	41	19	32	23	25	75	0	20	35	100	20	20	20	50	50	45	58.3333	0	100	80	88.8889	64	35	70	75	75	40.9414	21.8499	43.7254	46.9739
0	27	1	0	1	1	0	2	0	443	1	17	22	36	43	26	28	50	83.3333	100	40	75	88.8889	48	30	25	0	0	35	91.6667	50	80	65	66.6667	24	20	40	50	25	51.042	27.8084	49.6036	30.2601
0	22	1	1	2	0	0	2	0	448	1	7	9	23	22	30	30	40	83.3333	100	80	85	100	76	65	80	50	50	45	91.6667	100	80	75	77.7778	60	55	75	75	25	54.015	48.4283	53.6399	46.8616
0	35	2	0	2	1	1	2	0	662	0	6	7	15	29	22	31	60	91.6667	100	100	85	88.8889	80	70	80	75	75	60	91.6667	100	100	90	100	88	70	60	100	75	57.4601	53.7559	58.7535	55.7162
0	53	3	1	1	1	1	3	0	263	0	10	0	24	1	41	41	50	100	100	100	80	100	60	50	80	75	50	90	100	100	100	100	100	72	60	100	75	75	59.3182	47.388	61.5177	56.0635
0	54	3	1	1	1	0	2	0	312	0	3	8	12	29	46	39	55	100	100	80	100	66.6667	80	90	100	50	50	35	100	100	80	80	77.7778	60	50	95	50	25	54.4647	56.0158	53.277	45.8501
0	24	1	1	2	1	1	1	1	5	1	11	0	27	14	31	16	30	33.3333	0	20	50	44.4444	44	50	20	50	75	50	91.6667	100	80	95	77.7778	80	75	80	50	50	29.4822	32.5991	53.8677	51.7188
0	51	3	0	1	0	0	1	1	100	0	0	0	0	0	20	26	70	75	0	100	90	55.5556	100	70	100	75	50	95	66.6667	50	100	100	100	80	85	100	75	50	42.9058	61.8013	54.4152	60.4617
0	21	1	1	2	1	0	3	0	439	0	7	16	35	13	30	24	75	100	100	80	80	55.5556	72	90	80	75	100	80	100	100	80	90	100	56	50	80	75	100	55.6368	54.3916	59.7788	48.3819
0	31	1	1	2	1	1	2	0	351	0	15	2	47	9	30	26	35	100	100	80	95	100	48	50	55	50	25	60	100	100	100	90	77.7778	100	80	85	75	100	57.9711	40.0062	56.5015	59.0778
0	20	1	1	2	0	1	2	0	435	1	14	7	42	18	22	20	55	91.6667	100	100	80	66.6667	28	15	0	50	25	52.7002	83.3333	100	0	75	81.1404	40	45	20	75	50	57.6216	28.6934	47.6036	34.675
0	22	1	0	1	1	0	2	0	443	0	27	10	59	33	22	26	45	66.6667	50	60	60	55.5556	56	50	45	0	25	60	100	50	100	75	100	72	75	30	75	50	42.9222	33.3793	58.5844	45.5945
0	27	1	0	2	1	1	2	1	452	0	4	5	15	15	22	19	60	100	100	80	85	100	68	60	80	50	25	25	91.6667	100	80	65	77.7778	72	60	80	50	25	58.0955	47.1019	51.4613	45.2828
0	28	1	1	2	1	0	2	0	194	0	6	8	54	43	18	22	45	91.6667	50	20	50	88.8889	56	40	60	50	25	35	91.6667	50	60	35	77.7778	72	55	75	50	75	44.6981	36.2091	46.0662	41.355
0	41	3	0	1	0	1	3	1	171	0	0	0	2	0	39	28	50	100	100	100	100	77.7778	80	100	100	75	50	55	100	100	0	0	100	60	50	0	75	75	57.9287	59.5756	51.0789	28.0427
0	22	1	0	2	0	0	2	0	288	0	10	5	46	11	28	37	35	91.6667	100	100	90	55.5556	40	70	55	25	50	75	100	100	100	80	100	92	80	80	75	50	55.7025	39.0683	60.663	56.1566
0	21	1	1	2	1	1	3	0	151	0	5	4	12	7	27	23	80	100	100	100	90	100	84	85	90	75	50	55	100	100	100	95	100	64	70	70	75	50	61.6405	57.5266	61.0209	50.1322
0	31	1	0	1	1	0	2	0	393	0	16	17	60	48	24	24	15	91.6667	100	60	75	77.7778	28	45	25	50	25	25	91.6667	100	80	80	88.8889	48	40	50	50	25	52.6667	30.4015	54.2798	37.3316
0	57	2	0	1	1	0	2	1	263	0	11	1	14	1	28	43	40	50	0	80	80	88.8889	56	50	80	50	25	85	100	100	100	100	100	100	100	100	75	50	41.2609	44.6602	61.54	63.71
0	24	1	0	2	0	0	3	1	275	1	10	17	56	50	24	15	50	58.3333	50	20	60	100	48	45	40	50	75	45	83.3333	50	80	45	55.5556	56	40	40	50	25	43.1284	34.6291	46.6886	36.2434
0	32	3	0	2	1	1	2	1	513	0	12	9	38	31	38	46	40	91.6667	100	40	50	77.7778	32	45	25	75	25	60	66.6667	100	80	50	77.7778	36	45	60	75	25	51.8287	31.9495	52.5102	39.1731
0	27	1	0	2	1	0	2	0	788	0	8	6	16	4	15	16	70	100	100	100	100	100	96	100	100	50	50	75	100	100	100	95	88.8889	84	95	100	75	50	60.7907	59.6439	60.358	60.073
0	22	1	1	2	1	0	2	0	404	0	9	4	41	19	40	24	65	100	100	60	90	100	48	65	0	75	50	75	100	100	80	85	100	60	85	45	75	75	60.5812	37.8628	62.2411	47.1028
0	50	2	1	1	0	0	1	0	604	1	25	6	49	24	14	9	0	41.6667	100	0	40	66.6667	52	20	55	25	25	40	100	100	0	20	88.8889	56	50	35	50	50	32.6782	29.1333	48.1688	30.2551
0	24	1	0	2	1	0	2	1	169	1	2	1	8	5	27	38	55	100	100	100	100	100	88	50	75	75	50	70	100	100	100	95	100	100	60	95	50	50	58.0892	53.6307	58.309	56.1005
0	29	1	1	2	1	1	2	1	91	0	7	0	21	3	32	20	60	91.6667	100	80	45	100	68	75	90	50	25	55	100	100	100	100	100	72	85	100	75	100	57.0985	45.8121	60.4256	56.5899
0	20	1	0	2	1	0	2	1	306	0	1	1	4	9	40	28	60	91.6667	100	20	80	77.7778	64	80	80	50	50	30	91.6667	50	60	75	66.6667	80	80	80	75	50	49.5957	46.8012	45.516	51.9817
0	21	1	0	1	0	0	2	0	357	1	14	3	31	4	19	23	65	100	100	100	95	100	68	80	70	50	50	35	91.6667	100	40	90	88.8889	76	65	80	75	50	62.1144	49.2315	49.4199	50.5292
0	33	1	0	1	1	0	2	0	427	1	3	5	9	11	14	32	35	100	100	80	70	77.7778	68	60	35	50	25	55	83.3333	100	80	45	77.7778	68	45	60	50	25	55.1292	40.1176	52.3202	40.6589
0	26	1	1	1	1	0	3	0	222	0	4	3	6	3	31	25	30	100	100	60	75	100	80	85	75	50	100	50	83.3333	100	80	65	100	64	50	100	50	100	54.5205	47.7775	53.8793	46.0301
0	19	1	1	1	0	0	2	1	428	1	7	4	48	24	28	34	35	91.6667	100	60	80	88.8889	68	75	60	50	25	35	91.6667	100	100	90	66.6667	76	70	80	75	50	53.2491	44.4782	53.5154	53.197
1	25	3	0	1	0	1	3	1	390	0	14	7	22	17	31	36	50	91.6667	100	20	55	100	44	50	55	25	25	45	91.6667	100	80	70	100	64	60	70	50	0	51.5965	31.9499	56.2823	43.4309
0	66	3	1	1	0	0	3	1	505	0	9	0	14	9	26	22	55	75	100	40	65	88.8889	52	60	70	50	75	50	83.3333	100	100	85	100	72	75	85	75	50	50.03	41.0341	57.4595	52.8469
0	31	3	0	1	1	0	2	1	223	1	13	10	40	12	19	20	45	91.6667	50	60	60	88.8889	60	60	35	25	50	65	83.3333	100	80	5	88.8889	40	55	10	50	75	50.7059	34.8368	58.0179	27.2466
0	21	1	0	2	0	0	2	0	297	1	7	4	35	37	36	29	50	83.3333	50	100	80	100	48	50	30	50	50	45	83.3333	50	100	95	88.8889	60	55	55	50	25	55.8102	37.305	53.0211	44.1531
0	43	3	1	1	1	0	3	1	13	0	1	8	11	31	19	40	60	100	100	80	80	100	80	80	80	75	50	40	100	100	80	80	77.7778	68	55	100	50	50	58.317	52.9888	53.2178	48.3685
0	27	1	0	1	1	1	2	0	320	1	6	0	13	1	20	24	50	75	50	20	10	66.6667	28	10	15	50	50	80	100	100	100	95	100	92	80	80	75	75	41.5117	21.424	61.1629	57.8013
0	26	1	1	2	1	0	2	1	204	0	0	0	24	35.677	30	10	30	66.6667	100	80	80	66.6667	80	65	80	50	50	50	75	100	60	50	100	40	55	5	50	50	46.925	49.6238	55.4559	29.7043
0	23	1	1	1	1	0	2	0	330	0	20	13	65	12	25	23	50	83.3333	0	60	60	100	24	50	40	25	25	70	100	100	100	90	100	88	65	100	75	50	49.227	28.7095	59.1588	57.3546
0	29	1	1	2	1	0	2	1	277	1	14	5	37	22	30	30	10	91.6667	100	20	75	100	60	60	60	0	25	55	91.6667	100	80	90	88.8889	72	60	75	75	75	48.2527	33.4848	55.1894	50.7866
0	25	1	1	2	1	0	3	0	409	1	6	3	31	12.677	18	17	30	91.6667	100	100	85	77.7778	64	30	85	50	50	20	91.6667	100	100	55	66.6667	80	45	95	75	50	52.7457	44.8069	49.9019	49.6435
0	27	1	1	1	1	0	2	1	312	1	18	10	50	22.677	15	11	20	100	100	80	60	66.6667	40	55	40	50	25	55	100	100	80	80	88.8889	56	40	70	50	50	54.2077	34.3581	56.4498	42.0068
0	23	1	1	2	1	1	2	0	415	0	2	5	11	19	33	44	35	100	100	100	95	100	84	55	95	75	25	80	100	100	100	95	100	89.6618	85	95	100	50	56.5187	54.3499	61.0715	62.3053
0	29	1	0	1	0	0	3	1	270	1	16	10	38	38	28	24	30	83.3333	0	0	80	44.4444	64	40	80	50	50	38.8354	83.3333	100	0	75	55.5556	57.0364	50	60	50	50	30.8888	43.1539	41.6743	39.9484
0	28	1	1	2	1	0	2	0	372	1	21	0	70	0	13	16	40	83.3333	50	20	40	55.5556	56	45	30	50	0	75	100	100	100	90	88.8889	60	75	100	75	100	40.6326	33.1951	60.8104	53.9906
0	20	1	1	2	0	0	2	1	420	0	16	8	53	30	22	27	20	100	100	100	55	100	48	30	20	50	25	40	83.3333	100	100	80	77.7778	48	30	20	25	50	58.5605	30.4791	55.4884	32.0128
0	37	2	1	2	1	1	3	0	357	1	8	0	31	6	28	50	45	91.6667	0	100	40	66.6667	52	50	40	75	100	75	100	100	100	100	100	92	100	95	75	100	48.2971	38.6911	61.5261	61.3796
0	48	3	0	1	0	0	2	1	214	0	1	2	0	1	18	20	50	100	100	100	90	100	44	65	65	75	50	20	75	100	100	85	88.8889	100	80	100	75	50	61.8634	45.1227	50.7495	58.9632
0	51	3	0	1	1	0	3	0	577	0	7	0	7	2	31	41	50	58.3333	0	80	80	66.6667	56	50	80	50	50	45	75	0	100	100	88.8889	56	50	100	50	50	40.7188	45.5317	46.8013	48.9944
0	25	1	1	1	1	0	3	1	254	0	0	3	1	10	23	24	80	100	100	0	5	100	40	40	0	75	50	70	92.2338	100	80	80	88.8889	68.0083	60	77.8459	75	100	53.7417	25.4137	56.453	50.0928
0	20	1	0	1	1	0	3	0	302	0	5	6	24	30	16	26	35	91.6667	100	100	80	77.7778	56	30	80	50	25	25	91.6667	100	100	90	77.7778	56	50	80	50	0	53.7755	42.618	54.3002	44.7424
0	21	1	0	1	0	0	3	1	656	0	1	0	7	4	33	33	65	100	100	100	100	100	96	95	90	75	75	35	100	0	100	100	55.5556	100	95	90	75	25	60.3933	60.6661	45.7723	61.5086
0	28	1	1	2	1	1	2	1	155	0	6	3	25	8	33	24	40	91.6667	50	80	80	66.6667	72	65	80	50	25	75	100	100	100	100	100	80	70	95	50	50	48.1199	48.1094	60.6791	54.2236
0	26	2	0	1	0	0	2	1	285	0	22	20	39	55	27	16	30	75	50	80	35	77.7778	64	55	35	25	0	30	75.9615	0	80	75	66.6667	48	55	67.884	50	0	47.317	33.382	42.9519	41.4421
0	31	1	0	1	1	0	2	1	330	0	1	0	9	3	30	31	55	100	100	0	10	100	32	50	0	75	50	55	100	100	100	100	100	92	80	75	75	50	53.1042	24.3072	59.5526	56.6708
0	19	1	1	1	1	0	3	0	535	1	12	13	29	32	27	30	40	91.6667	100	80	75	77.7778	64	65	65	50	25	55	100	100	100	70	77.7778	56	35	40	50	50	53.9634	44.1895	57.8868	38.0696
1	41	1	0	1	0	0	3	1	60	1	10	13	35	28	23	31	20	100	100	100	40	66.6667	36	65	55	50	50	21.3407	41.6667	50	20	25	44.4444	60	33.2452	35.0987	25	75	56.488	34.8218	30.945	29.9177
0	27	1	1	1	1	0	2	0	478	0	12	19	46	48	25	27	55	83.3333	50	40	40	66.6667	48	30	40	50	25	30	16.6667	0	40	40	55.5556	44	35	45	50	25	44.3964	32.6427	28.6685	33.9528
0	27	1	0	1	0	0	3	1	236	0	11	1	46	4	24	26	80	100	100	100	30	88.8889	52	55	20	75	0	55	100	100	100	100	100	88	100	95	75	50	62.5741	36.3186	60.3499	59.8815
0	27	1	1	2	1	0	2	0	524	1	9	9	16	33	28	22	25	66.6667	50	100	90	66.6667	64	45	90	50	25	40	83.3333	100	60	60	66.6667	56	50	55	50	25	44.7328	47.8395	49.3351	39.0818
0	56	2	1	1	1	0	2	1	282	0	3	2	42	15	13	38	10	50	100	80	40	100	44	40	40	50	25	45	100	100	100	100	100	96	70	95	50	50	48.7334	31.7666	57.3952	55.6646
1	39	3	0	1	0	0	1	1	433	0	4	0	16	15	35	33	65	100	100	100	90	66.6667	96	90	70	75	25	50	100	100	100	95	100	96	85	100	75	100	56.9743	58.0111	58.3591	59.9272
0	23	1	0	2	0	0	2	1	290	1	19	8	39	8	28	29	20	91.6667	100	100	80	66.6667	56	60	60	50	25	45	91.6667	100	60	85	100	60	55	75	50	50	53.839	42.3985	54.1603	43.8433
0	32	1	1	2	1	0	2	1	493	1	8	9	20	30	35	33	80	100	100	60	80	100	64	55	80	50	25	45	83.3333	50	60	65	66.6667	56	45	95	50	0	57.4032	45.8492	44.5445	44.0162
0	22	1	1	2	0	0	2	1	511	0	17	15	34	38	39	39	55	91.6667	100	100	80	88.8889	60	55	65	50	75	60	75	100	80	80	77.7778	72	80	70	75	50	58.1058	44.031	53.1899	51.7903
0	27	3	0	1	0	1	2	1	459	1	6	3	31	7	16	41	45	75	0	80	45	66.6667	80	55	70	50	25	65	83.3333	100	100	75	44.4444	96	75	100	50	75	41.3534	44.8195	50.2571	57.1507
0	50	2	1	1	1	0	2	1	324	1	4	3	24	14	28	30	55	91.6667	100	20	95	100	60	80	80	50	50	60	91.6667	100	80	80	88.8889	68	70	80	75	50	52.0967	46.6948	56.1579	50.7295
0	45	3	1	2	1	0	3	1	153	0	4	7	21	25	38	39	60	100	100	100	95	100	76	90	80	75	75	40	100	100	100	75	77.7778	68	55	80	75	50	61.3955	55.0813	55.8327	48.8978
0	27	1	1	2	1	1	2	0	434	1	16	9	38	34	15	17	30	100	100	40	65	88.8889	36	30	40	50	25	65	83.3333	100	100	85	88.8889	68	70	75	75	50	52.0861	30.8685	57.6291	51.5846
0	31	2	1	2	1	0	2	1	351	0	18	10	55	40	22	24	25	50	0	20	45	66.6667	16	30	40	25	0	45	83.3333	100	20	75	88.8889	32	50	60	50	75	34.0892	24.0814	49.6131	35.541
0	35	1	1	2	1	0	3	1	259	0	0	6	22	11.677	25	27	55	100	100	60	65	100	68	70	60	75	100	60	100	100	80	80	100	56	65	80	75	50	56.6193	45.7054	59.105	47.7805
0	20	1	1	2	0	1	2	1	376	0	0	0	7	7	30	39	70	100	100	100	95	100	80	70	90	75	50	75	100	100	80	100	100	88	80	90	75	75	60.3663	55.7368	58.7168	58.0186
0	20	1	1	1	1	0	2	0	832	1	21	9	75	16	29	25	10	50	100	40	20	55.5556	48	70	20	0	0	85	100	0	60	60	88.8889	64	80	60	75	50	41.7075	25.3009	51.1191	46.9998
1	50	3	0	1	1	0	3	1	306	0	4	7	10	30	50	39	45	100	100	80	80	88.8889	80	80	80	50	25	45	100	100	80	80	88.8889	72	60	95	50	25	56.0659	49.9267	54.9797	48.7321
0	26	1	1	2	1	0	2	1	7	0	9	8	40	26	19	16	45	91.6667	100	40	70	77.7778	44	40	55	50	25	15	83.3333	50	40	70	77.7778	44	40	60	50	25	50.3611	36.368	43.208	35.9509
0	28	1	0	2	1	1	2	1	604	0	18	0	62	9	14	18	25	100	100	100	95	100	36	25	20	25	50	65	91.6667	100	100	95	100	62.6868	55	60	75	50	59.8911	29.3388	60.1047	48.1992
0	41	3	1	1	1	0	3	0	281	0	0	8	27	15	21	35	100	100	100	80	95	100	64	80	95	75	50	40	100	100	80	80	100	80	80	100	50	25	61.9849	55.1256	56.2896	51.6881
0	26	1	1	1	1	1	2	1	411	1	14	18	25	49	34	26	25	100	100	60	80	100	52	40	60	50	0	30.1999	75	100	20	40	55.5556	48	35	40	50	25	54.0067	38.0754	42.0238	31.9789
0	24	1	1	2	1	1	2	1	305	1	11	9	35	38	32	32	50	91.6667	100	100	70	100	64	65	60	75	50	55	100	100	100	85	100	56	70	50	75	50	59.2765	46.192	62.121	45.5308
0	29	1	0	1	1	0	2	0	721	1	1	2	23	26	32	27	55	100	100	80	90	100	84	60	80	50	50	68.2561	100	100	100	91.7076	100	79.8209	73.7532	88.4421	75	50	56.6728	50.0566	60.4894	55.4361
0	21	1	0	2	1	0	2	0	516	0	10	2	53	24	28	27	60	100	50	80	65	77.7778	44	40	40	50	0	75	100	100	100	90	100	72	90	80	75	100	53.6056	35.6848	62.7155	54.5521
0	27	1	0	1	1	0	2	1	468	0	8	0	37	0	25	22	50	75	100	80	40	77.7778	32	60	20	25	25	80	100	100	100	100	100	100	100	100	75	50	55.4265	27.953	61.1769	63.5031
0	23	1	0	2	0	0	2	1	326	1	2	2	15	10	31	25	95	91.6667	50	100	100	100	92	100	100	75	75	90	91.6667	100	100	85	100	92	85	100	75	50	58.0042	63.0314	60.2665	60.162
0	39	1	1	2	0	0	3	1	884	0	2	1	20	11	45	17	90	83.3333	100	100	85	100	100	100	95	75	50	60	100	100	100	100	100	84	80	85	75	50	59.5607	62.3215	60.1489	56.6873
0	29	1	1	2	1	1	2	1	410	1	2	8	14	17	28	28	65	100	100	100	85	77.7778	68	75	85	50	50	50	66.6667	0	80	60	100	64	60	75	50	75	58.8033	50.271	45.5826	43.9611
0	27	1	1	2	1	1	3	1	40	0	0	2	18	13	46	28	65	100	100	80	75	88.8889	88	90	85	75	100	35	100	100	100	90	100	84	90	100	50	25	57.2766	55.7562	58.4068	54.4356
0	28	1	0	2	1	0	2	0	362	1	13	4	19	14	16	29	35	91.6667	100	100	100	66.6667	80	50	70	50	0	40	100	100	80	75	77.7778	68	55	85	50	75	52.5536	49.3208	53.6512	46.163
0	20	1	0	1	1	1	2	0	261	0	1	8	23	23	36	24	50	100	100	100	75	66.6667	100	100	90	50	25	50	100	100	40	75	77.7778	48	50	40	50	0	55.4768	56.9398	52.7351	36.5794
0	35	1	1	1	1	1	3	1	170	1	4	4	42	12	35	17	45	100	100	100	85	100	44	60	50	50	50	70	100	100	100	80	77.7778	60	65	80	50	50	61.7076	39.5406	59.2532	47.2922
0	26	1	1	1	1	0	2	0	511	1	7	2	17	20	38	18	50	91.6667	100	80	95	66.6667	80	55	50	75	100	70	75	50	20	55	88.8889	100	65	100	75	100	52.3767	49.7949	41.2631	54.8699
0	39	3	0	1	0	0	3	1	582	1	1	10	11	14	26	24	5	83.3333	0	0	55	55.5556	36	40	40	0	75	55	100	100	40	60	88.8889	52	70	60	75	50	33.4098	24.5426	54.3679	42.3418
0	55	3	1	1	1	0	3	1	430	0	0	2	13	3	30	39	70	100	100	100	85	66.6667	80	90	100	75	100	50	91.6667	100	20	5	77.7778	48	50	5	50	100	57.439	58.5088	49.9462	25.515
0	30	1	0	2	1	0	2	0	695	1	8	9	44	19	22	30	45	50	100	60	60	77.7778	52	50	60	50	75	55	75	100	20	10	77.7778	44	55	10	25	75	46.3096	39.6959	48.4599	24.144
0	27	1	1	2	1	1	2	0	421	0	19	3	32	31	23	17	60	100	100	100	85	77.7778	52	55	40	50	0	45	83.3333	100	80	80	66.6667	56	45	55	75	25	59.8227	40.6234	51.6124	44.1211
0	43	2	1	2	0	0	2	1	296	0	1	13	31	35	24	17	75	100	100	80	80	88.8889	88	95	85	75	50	40	83.3333	50	60	75	77.7778	60	50	75	100	75	58.3384	57.0441	46.0229	48.7481
0	21	1	1	2	0	1	2	0	243	0	6	2	19	30.677	24	19	65	100	100	100	95	66.6667	80	80	75	75	25	70	100	100	100	85	100	80	70	65	75	50	57.3856	55.5936	61.0735	51.9012
0	74	2	1	1	0	0	3	1	380	1	10	1	20	0	9	25	55	100	100	0	75	100	8	50	40	50	25	95	91.6667	100	100	90	100	100	95	100	100	50	54.1411	28.343	60.6387	65.754
0	35	2	0	1	1	0	3	0	288	0	11	5	40	14	25	16	60	100	100	80	95	66.6667	76	80	60	50	25	70	100	100	80	100	77.7778	84	80	85	75	50	55.756	49.6797	56.3386	57.2325
0	20	1	1	2	0	0	2	0	354	0	18	3	41	14.677	22	24	75	100	100	100	80	100	64	75	80	75	25	100	100	100	100	95	100	100	90	95	75	50	62.3071	51.0676	62.1635	62.4861
0	25	1	0	2	1	1	2	0	391	1	8	4	18	18	23	17	55	100	100	80	75	88.8889	64	70	90	50	50	65	100	100	100	70	88.8889	84	90	0	75	50	56.9525	47.5398	62.3073	45.3596
0	49	3	1	1	0	1	3	1	278	1	13	3	18	10	37	39	65	100	100	100	60	100	80	75	60	50	50	100	100	100	100	100	100	100	100	100	75	100	60.9958	46.3425	62.6293	64.3306
0	29	1	1	2	1	1	2	1	214	0	2	0	7	15	37	23	70	100	100	100	90	88.8889	76	80	90	50	25	55	91.6667	100	80	80	88.8889	76	60	85	50	50	60.0151	52.9353	54.5663	48.8746
0	32	1	1	2	1	0	3	1	319	0	3	3	13	7.677	30	13	55	100	100	100	95	88.8889	56	70	80	50	50	70	100	100	100	95	88.8889	100	80	85	75	50	60.0924	47.5004	58.4988	59.6375
0	52	2	1	2	1	0	2	1	339	0	15	8	34	26	22	40	15	91.6667	100	80	85	77.7778	56	5	75	50	25	55	91.6667	100	80	80	66.6667	84	65	80	50	50	48.9931	39.1843	52.0123	50.702
1	28	3	0	1	0	0	3	1	271	1	8	4	24	23	28	17	45	83.3333	100	80	75	66.6667	64	45	70	50	0	45	75	50	100	70	77.7778	40	30	70	50	50	50.599	43.9344	49.8377	38.6977
0	24	1	0	2	1	1	3	1	306	0	5	3	23	8	32	26	75	100	100	60	85	66.6667	84	80	90	75	25	65	91.6667	100	80	85	77.7778	80	85	90	75	100	53.0942	56.3749	55.0626	56.0964
0	25	1	1	1	1	0	3	1	416	1	3	16	12	42	35	29	60	66.6667	100	100	100	88.8889	88	95	85	50	100	35	100	100	60	60	55.5556	48	50	60	50	25	54.85	56.937	50.5048	38.0247
0	42	3	1	1	1	0	3	0	691	0	16	3	49	12	31	30	40	91.6667	100	60	60	55.5556	48	45	45	50	0	55	91.6667	100	80	95	100	80	65	80	75	75	49.8743	36.3193	56.0382	53.244
0	19	1	1	2	0	0	2	0	825	0	6	1	1	11	44	34	75	91.6667	100	100	90	77.7778	76	70	100	75	50	65	91.6667	100	100	80	77.7778	80	80	90	75	0	57.0071	56.8203	56.8126	55.7576
0	47	3	0	1	1	0	3	0	283	1	8	0	11	14	45	31	50	100	100	100	100	88.8889	52	40	80	50	100	35	100	100	100	100	88.8889	72	25	65	50	25	58.3116	44.7327	55.4499	44.554
0	41	2	0	2	1	0	3	0	412	0	6	10	52	41	27	24	40	41.6667	0	100	50	88.8889	52	35	55	50	25	40	91.6667	50	0	40	66.6667	32	30	40	50	25	42.0951	37.7963	41.4239	28.06
0	31	1	0	1	0	0	2	1	661	0	21	1	46	9	23	18	40	91.6667	100	100	60	77.7778	72	50	25	50	50	40	100	100	100	90	66.6667	72	58.7635	100	50	0	55.7672	38.8401	54.1109	51.1635
0	24	1	1	2	0	1	2	0	254	0	5	3	17	19	25	22	65	91.6667	100	100	100	88.8889	72	80	85	75	50	50	100	100	80	80	88.8889	68	50	70	75	50	58.9328	55.4248	55.7739	47.3763
0	30	3	1	2	0	0	2	1	250	0	3	3	11	14	44	24	25	100	100	100	100	100	72	85	90	50	25	5	91.6667	100	80	100	100	56	55	80	25	25	58.6301	51.4229	53.6581	41.2915
1	26	1	0	1	1	0	3	1	301	0	12	17	46	56	18	21	45	83.3333	100	40	100	100	64	60	80	75	25	60	83.3333	0	40	40	77.7778	52	50	0	50	25	50.8191	49.3704	44.5139	30.203
0	48	3	0	2	1	0	2	1	264	0	0	0	0	1	50	42	70	91.6667	100	100	100	77.7778	100	80	100	75	50	75	100	100	100	100	77.7778	100	95	100	75	25	55.6572	62.3854	58.0728	63.568
0	23	1	1	1	1	0	2	1	271	0	17	11	44	34	22	23	50	100	100	60	60	100	44	45	60	50	25	60	100	50	80	75	88.8889	44	55	30	75	75	56.4825	36.2464	56.0477	39.1188
0	24	1	1	2	1	0	2	0	457	0	11	1	21	7	22	26	50	66.6667	100	100	100	77.7778	76	70	70	50	25	95	100	100	100	90	100	84	85	90	75	50	52.7565	51.144	62.7298	58.1473
0	27	1	1	2	0	0	2	1	210	1	11	13	11	26	28	30	45	83.3333	50	60	65	77.7778	76	65	85	75	25	60	83.3333	50	60	50	100	68	60	85	50	50	45.8038	50.2395	49.5338	44.2446
0	19	1	1	2	0	0	2	0	548	0	9	5	15	11	34	21	50	100	100	100	80	100	48	50	80	75	50	50	83.3333	100	100	80	100	56	50	80	50	25	60.1471	45.3762	57.2929	44.3605
0	24	1	0	1	1	0	2	0	332	0	5	2	19	9	29	43	80	91.6667	100	100	95	100	56	65	75	75	50	65	91.6667	100	80	80	100	56	60	80	75	75	61.7568	50.2148	57.9955	47.8015
0	42	3	0	1	0	0	3	1	222	0	4	2	45	36	26	35	70	100	100	100	35	77.7778	56	65	70	50	25	49.8212	100	100	0	20	100	36.9299	35	25	50	75	59.4385	41.1572	50.8746	24.7959
0	38	2	1	2	1	1	2	0	488	1	6	4	35	33	47	49	25	75	50	60	65	66.6667	56	30	30	25	25	55	91.6667	50	40	35	66.6667	56	25	50	25	50	43.179	31.9577	44.4353	31.2768
0	25	1	1	2	0	0	1	0	704	0	5	6	18	20	29	21	45	100	100	60	60	77.7778	52	50	60	50	50	45	100	50	80	80	77.7778	56	50	80	50	50	53.4057	38.4423	51.1266	43.9069
1	40	3	0	1	0	0	3	1	1	1	16	5	18	13	32	23	35	91.6667	50	80	85	66.6667	56	60	80	50	75	45	100	100	40	60	100	64	60	80	75	50	48.6177	45.3046	52.8197	45.1182
0	50	3	0	1	0	0	2	1	52	1	8	9	46	18	13	13	50	100	0	20	35	77.7778	52	60	45	50	75	30	100	100	20	90	66.6667	64	45	80	50	25	43.1646	34.3253	45.4358	43.8785
0	23	1	0	2	0	1	2	1	254	0	4	0	14	5	30	31	65	100	100	20	80	100	80	75	80	75	100	65	100	100	100	100	88.8889	76	90	95	100	100	52.1336	51.1946	60.0359	60.6019
0	51	3	0	1	0	0	3	1	199	0	3	0	13	0	39	42	60	91.6667	100	100	80	77.7778	80	80	80	50	50	70	100	100	100	100	100	96	100	100	75	75	56.8326	51.625	60.727	62.4188
0	42	2	0	2	1	0	3	0	574	0	2	4	21	10	34	28	60	100	100	100	100	100	84	65	100	75	50	50	100	100	100	90	100	80	70	85	50	50	58.8001	57.2288	59.0917	51.0798
0	21	1	0	2	0	1	2	0	470	0	5	0	28	14	27	28	50	100	100	100	80	100	68	50	55	50	25	55	100	100	100	80	100	64	65	80	75	50	59.6277	43.0773	60.2748	49.4502
0	57	3	0	1	0	0	3	1	146	0	2	0	4	2	19	37	70	100	100	100	95	88.8889	72	70	100	50	50	80	100	100	100	100	66.6667	80	80	90	75	50	59.4378	53.105	58.0415	58.4198
0	27	1	1	2	0	0	3	1	521	0	21	7	49	21	16	25	25	91.6667	100	80	45	100	12	20	20	0	50	20	75	100	100	65	55.5556	56	50	75	50	50	57.5986	17.0262	49.0524	42.6483
0	40	3	1	1	1	1	2	1	265	1	13	4	37	11	20	35	70	50	100	80	60	77.7778	56	50	60	75	75	50	100	100	80	90	66.6667	84	85	95	75	75	49.8707	44.7111	53.5401	57.3254
1	28	3	1	2	1	1	3	1	355	0	3	5	20	14	29	32	75	91.6667	100	100	70	100	64	65	80	50	50	55	91.6667	100	100	85	88.8889	92	80	90	75	50	60.5172	46.7533	56.5286	57.5015
0	22	1	1	2	0	1	2	0	509	0	6	5	24	18.677	27	25	65	100	100	100	85	77.7778	68	65	80	25	25	55	91.6667	50	80	80	66.6667	60	65	75	50	50	58.4468	46.1309	50.1978	46.1429
0	35	2	0	1	1	0	3	1	127	0	7	7	39	40	10	13	70	100	100	60	100	100	72	85	50	75	25	25	75	0	80	65	66.6667	52	44.1607	64.133	50	75	58.9407	50.3856	41.5762	39.6836
0	27	1	1	2	1	0	2	1	557	1	2	0	14	5	29	43	45	100	100	100	95	88.8889	96	100	75	50	25	85	100	100	100	100	100	100	100	75	75	50	58.5024	55.5865	62.3384	60.8329
0	26	1	0	1	1	1	2	0	467	0	4	4	17	21	36	22	55	91.6667	100	80	80	100	64	70	80	75	50	45	91.6667	100	100	100	88.8889	56	40	85	50	25	57.2965	49.5187	56.3298	45.9808
0	32	1	1	2	1	1	2	1	393	1	22	0	54	12	23	25	15	100	100	40	80	88.8889	28	25	30	50	0	70	91.6667	100	100	95	100	84	65	80	75	50	51.7155	28.7988	58.9367	55.0706
0	23	1	0	1	0	1	2	1	203	1	6	3	26	21	31	26	55	100	100	100	90	88.8889	60	50	60	100	25	95	100	100	100	67.0323	100	60	60	45	75	100	59.122	49.36	64.1656	44.7689
0	28	3	0	1	1	1	3	0	638	1	0	0	8	12	28	16	50	91.6667	100	60	75	77.7778	36	65	40	50	100	50	100	100	80	40	88.8889	64	35	60	75	50	55.3366	36.4967	55.135	40.5359
0	43	2	1	1	1	0	3	0	1364	0	5	0	22	15	30	22	60	83.3333	100	100	95	88.8889	76	75	70	75	50	80	83.3333	100	100	95	88.8889	88	70	80	75	50	57.2542	53.497	57.2684	57.0922
0	39	3	1	1	0	0	3	0	270	0	6	4	37	11	34	32	65	91.6667	100	100	80	100	84	70	75	75	75	55	91.6667	100	100	75	88.8889	68	75	75	75	50	58.8865	53.2453	58.2843	50.3982
0	30	3	0	1	0	0	3	1	252	0	9	16	48	26	27	29	60	100	100	80	75	77.7778	60	55	35	75	25	40	83.3333	100	60	50	55.5556	40	55	30	50	50	57.1893	42.67	50.2119	33.2921
0	25	1	0	2	1	1	2	0	351	0	9	9	47	18	23	21	45	100	100	80	80	88.8889	44	25	50	50	25	45	100	100	100	95	88.8889	80	60	85	50	50	56.3214	36.0949	56.9688	50.8957
0	25	1	1	2	1	0	2	0	342	0	15	11	38	59.677	28	23	50	100	100	40	60	66.6667	60	50	45	50	25	55	91.6667	0	40	40	44.4444	44	35	40	50	0	50.3842	38.0621	40.0623	32.8647
0	32	1	0	2	1	1	3	1	337	0	0	0	6	6	43	23	85	100	100	100	80	88.8889	72	50	80	75	50	60	100	100	100	100	100	60	50	100	100	100	59.8056	51.1813	59.5244	54.7954
0	18	1	0	1	0	0	2	1	232	0	12	18	27	58	31	20	40	100	100	100	75	88.8889	32	60	60	50	75	59.3702	91.6667	100	83.8033	81.2632	88.8889	71.4729	65.2782	78.6637	65.3642	57.036	60.5373	37.8476	56.0738	49.9124
0	27	1	0	1	1	1	2	0	239	0	11	2	25	15	34	26	50	83.3333	100	80	35	55.5556	40	50	30	50	75	40	100	100	100	80	100	72	70	100	50	25	52.597	32.4085	58.3478	50.0925
0	57	2	0	1	1	0	3	1	81	0	3	0	11	0	33	50	65	100	100	100	80	100	96	80	80	50	50	70	100	100	80	80	100	80	80	80	75	75	59.7242	53.6386	59.0432	53.4026
1	24	1	1	1	1	0	3	1	213	1	12	7	27	16	22	12	55	75	100	20	15	100	64	55	55	50	0	15	41.6667	100	20	60	66.6667	60	55	75	50	0	48.0742	35.263	36.81	41.3885
0	30	3	0	1	1	1	2	0	696	0	14	9	35	22	25	25	65	91.6667	100	80	80	100	72	90	80	50	25	51.1644	100	100	80	80	66.6667	56	50	80	75	50	58.6937	50.0785	53.9171	47.2304
0	23	1	1	2	1	0	2	0	517	0	0	0	6	4	45	34	65	100	100	80	100	100	84	80	90	50	25	55	100	100	80	100	100	88	85	100	75	50	58.3306	54.1594	57.2349	58.7368
0	24	1	1	2	1	1	3	0	674	1	11	2	31	15	29	33	55	100	100	100	100	77.7778	72	80	75	75	25	55	100	100	100	100	77.7778	56	45	80	50	75	58.4831	53.9846	57.4628	46.3384
0	23	1	0	2	1	1	2	0	458	0	3	0	12	0	41	23	45	100	100	100	85	77.7778	56	65	75	50	50	60	91.6667	100	100	100	55.5556	68	55	100	50	75	57.9192	45.4911	53.3045	52.5242
1	34	3	1	1	0	0	3	1	462	1	17	6	54	27	42	49	45	83.3333	100	100	60	55.5556	56	55	55	50	0	35	66.6667	100	60	90	77.7778	64.6837	50	80.1287	75	50	52.9337	41.0877	46.6398	48.9579
0	37	3	1	1	0	0	2	1	367	1	15	2	34	6	30	34	60	100	100	40	80	88.8889	60	75	70	50	25	75	100	100	80	95	100	100	90	100	75	100	54.3951	44.5779	58.1028	61.4917
0	40	3	0	1	1	0	2	1	222	1	1	1	35	16	35	34	45	100	50	0	90	100	80	75	100	50	50	60	100	100	100	80	100	84	75	80	50	50	44.4798	50.357	59.9	51.025
0	47	3	0	1	1	1	3	1	259	0	17	9	54	22	35	43	15	75	50	60	45	55.5556	32	40	45	25	25	35	100	0	80	70	88.8889	68	65	80	75	50	42.8036	28.4527	47.8798	48.2124
0	19	1	0	1	1	0	2	1	413	0	5	0	32	10	47	27	65	91.6667	100	100	100	55.5556	64	70	75	75	50	70	100	100	100	80	77.7778	76	90	80	50	50	55.5484	53.143	59.5977	51.9491
0	45	2	1	1	1	0	3	1	142	0	10	7	47	14	26	21	40	100	50	100	45	100	20	40	20	0	0	65	100	50	20	90	100	64	60	75	50	25	58.9313	20.934	49.0516	44.9757
0	27	1	1	2	1	0	2	0	453	1	3	3	24	1	34	36	55	100	100	100	95	100	60	45	85	100	50	75	100	100	100	100	100	80	75	100	100	100	59.3047	51.9881	60.6819	60.7435
0	21	1	0	1	0	0	3	0	484	1	18	0	42	7	22	17	20	100	100	80	40	66.6667	68	70	60	50	0	70	100	100	80	90	100	64	65	100	50	50	52.3223	40.6215	58.7949	50.0209
0	23	1	0	2	1	1	2	1	253	1	19	5	35	21	31	25	45	100	100	60	60	55.5556	44	45	40	50	25	45	100	100	60	80	100	56.8456	50	60	50	50	51.8561	35.0713	55.7045	40.5052
0	25	2	0	1	1	0	3	1	96	0	0	3	12	18	28	31	70	100	100	80	100	88.8889	84	85	85	75	50	60	83.3333	100	100	85	77.7778	96	75	95	75	50	57.8541	57.294	53.7576	59.1017
0	31	3	1	1	1	0	2	1	201	0	1	2	6	8	42	26	80	100	100	80	95	100	80	75	90	75	0	45	91.6667	100	100	50	77.7778	72	45	60	75	50	59.2969	56.0101	54.5677	44.4962
0	39	3	0	1	1	0	3	0	542	0	2	0	26	21	37	40	85	100	100	80	75	77.7778	76	50	85	50	50	85	100	100	100	100	100	76	100	100	75	100	56.0767	48.9712	63.1978	59.6865
0	27	1	1	2	1	1	3	0	474	1	4	3	11	11	34	30	45	100	100	100	85	77.7778	80	75	80	75	50	40	100	100	100	100	88.8889	88	65	80	75	100	56.6178	53.6546	56.4845	55.1036
0	32	1	0	1	1	0	2	1	450	1	6	4	23	11	33	29	60	91.6667	100	20	90	88.8889	80	80	90	75	100	55	100	100	60	95	100	92	55	100	50	50	49.4241	54.0344	53.1516	53.2484
0	29	1	0	2	1	1	3	1	39	1	7	0	14	13	49	47	60	100	50	100	100	100	84	85	90	50	100	75	91.6667	100	100	88.2144	88.8889	56	66.2012	85	75	50	56.7109	54.9227	59.8566	50.9365
0	24	1	1	1	0	0	2	1	317	0	7	8	24	71	21	18	70	100	100	80	95	100	60	60	80	75	25	55	66.6667	100	0	50	44.4444	48	25	30	50	25	59.4018	49.9078	39.1616	32.0295
0	41	2	0	1	1	0	2	1	316	1	17	18	36	1	29	18	35	91.6667	100	60	80	55.5556	48	20	45	0	0	65	100	100	100	85	66.6667	68	65	75	50	100	48.3714	30.5054	57.3173	48.6637
0	48	3	0	1	1	0	3	0	266	0	1	4	8	15	33	21	100	100	100	100	95	100	88	90	95	75	50	35	100	100	80	80	100	64	55	95	50	50	62.9925	60.4744	55.7417	46.2489
0	69	2	1	1	0	0	3	0	413	1	17	0	0	9	38	38	30	50	50	40	40	77.7778	64	50	65	50	75	55	66.6667	50	100	85	100	96	70	100	75	50	38.3318	39.2498	49.3985	58.8664
0	24	1	1	2	0	1	2	0	276	0	19	17	41	26	17	14	55	100	100	20	80	66.6667	20	80	5	50	50	40	100	100	80	50	77.7778	48	50	50	50	25	54.6242	30.7111	55.6326	35.9908
0	48	3	1	1	0	0	2	1	218	1	9	16	26	15	31	43	45	50	100	60	60	22.2222	52	50	60	0	25	50	50	100	80	65	100	56	50	70	50	0	40.3096	35.8131	50.6592	42.0722
1	44	3	0	1	0	0	3	1	3	1	26	15	66	47	31	38	45	16.6667	0	80	75	77.7778	32	10	20	75	0	35	50	0	20	25	33.3333	52	45	55	50	75	36.8129	34.2439	28.7969	35.2992
0	26	1	1	2	1	0	2	1	277	1	6	8	21	22	33	27	45	100	100	80	100	88.8889	60	50	85	75	25	65	91.6667	100	80	85	88.8889	60	55	80	50	75	55.6668	49.4717	56.3131	46.115
0	40	3	1	2	1	0	3	1	186	0	22	15	32	18	37	38	25	91.6667	100	100	70	77.7778	44	60	20	25	0	25	75	100	100	85	77.7778	80	70	86.2204	75	50	57.5065	31.9236	51.1288	53.7749
0	28	3	0	1	1	1	3	0	628	0	5	11	15	25	40	37	80	91.6667	100	100	95	100	76	85	75	75	25	90	100	50	0	90	100	76	75	65	100	100	61.535	55.1474	49.0144	53.0701
0	25	1	0	1	1	0	2	0	402	1	9	8	51	18	25	26	55	100	100	100	75	77.7778	64	60	60	50	25	60	91.6667	50	60	80	77.7778	72	60	80	50	50	58.1907	44.1663	48.4224	47.6733
0	26	1	1	2	1	1	2	0	322	1	19	5	47	24	27	24	65	91.6667	100	60	25	88.8889	32	30	20	0	75	75	100	100	100	80	100	48	50	40	50	75	56.2085	20.7048	63.3038	39.0325
0	58	3	1	1	0	0	3	1	357	0	15	15	59	49	34	40	90	100	100	60	45	100	20	50	55	50	25	20	58.3333	50	60	65	100	56	40	40	50	25	61.358	32.2595	44.3238	35.8841
1	52	3	0	1	1	0	3	0	932	0	0	14	4	40	36	25	40	91.6667	100	100	100	77.7778	80	90	100	50	25	42.0433	58.3333	100	80	70	77.7778	56	55	60	50	25	55.5037	55.8061	49.468	41.9242
0	23	1	1	2	1	1	2	0	452	0	5	15	20	45	34	17	40	100	100	100	90	88.8889	72	55	80	50	25	55	50	100	80	60	44.4444	44	45	60	50	25	56.9824	47.898	45.7076	39.9091
0	23	1	1	1	1	0	2	1	345	0	20	0	30	4	26	41	55	91.6667	100	100	85	77.7778	44	80	50	50	75	80	100	100	100	85	100	100	90	100	100	50	59.9599	42.4097	60.3965	64.0502
0	20	1	0	2	0	0	3	0	394	0	15	8	31	22	31	33	55	100	100	100	55	88.8889	48	60	40	50	50	65	100	100	100	60	77.7778	48	45	60	75	25	60.9778	36.9318	58.9518	42.0499
0	42	2	1	1	1	1	3	1	172	0	15	0	56	6	19	53	55	58.3333	100	40	70	77.7778	32	80	35	50	50	65	100	100	100	100	100	100	80	100	75	50	50.1437	36.4634	58.9278	61.3028
0	32	1	1	2	1	0	2	0	795	0	4	0	32	9	28	21	50	100	100	60	40	88.8889	44	50	40	75	50	60	100	100	100	90	100	64	50	90	75	50	55.9395	35.5306	59.54	50.5818
0	20	1	1	2	0	0	2	1	222	1	9	5	27	13	28	26	65	83.3333	100	20	70	100	60	70	70	50	50	60	91.6667	100	80	80	77.7778	73.495	60	95	75	75	51.1517	42.9804	53.4939	52.9206
0	27	1	1	2	1	1	2	0	393	0	1	7	18	44	17	12	90	100	100	100	100	100	84	70	80	75	50	50	100	100	60	90	100	64	65	60	75	25	61.9074	56.5634	56.4705	46.8295
0	29	1	1	2	1	1	2	1	169	0	0	12	22	18	26	23	45	83.3333	100	80	80	66.6667	44	60	75	75	50	50	91.6667	100	100	95	100	84	80	80	75	50	52.6725	45.5958	58.3541	55.4278
1	51	3	1	1	1	1	3	1	195	0	2	8	16	12	29	36	65	100	100	100	100	100	60	70	75	75	50	50	91.6667	100	100	100	77.7778	80	70	85	50	75	61.9093	50.9301	55.5492	52.914
0	26	1	0	2	0	1	2	0	425	1	3	1	18	2	23	23	45	100	100	60	95	88.8889	60	55	75	25	25	50	100	100	80	100	88.8889	60	55	100	75	50	54.2724	42.1515	55.8408	51.7997
0	21	1	0	1	1	1	2	0	615	1	15	8	40	14	29	39	45	91.6667	100	60	75	100	44	55	40	50	0	65	100	100	100	90	88.8889	60	65	85	75	50	56.292	36.1745	59.9834	51.0607
0	23	1	1	1	1	0	2	0	518	0	9	0	28	5	29	14	50	100	100	20	60	88.8889	56	60	60	50	25	65	100	300	100	100	100	76	65	100	75	50	51.1268	38.7055	74.2438	55.9351
0	27	1	0	1	1	0	2	0	290	1	14	10	39	24	28	23	35	83.3333	100	80	50	66.6667	32	55	70	50	25	55	100	100	100	60	88.8889	64	65	65	75	75	52.4351	36.5494	59.346	46.1402
0	42	3	0	1	1	0	2	1	368	1	11	0	35	0	40	42	50	91.6667	100	60	80	55.5556	48	40	60	50	25	60	83.3333	100	0	100	66.6667	96	75	90	75	75	50.0139	39.9816	42.4009	57.6207
0	27	1	1	2	1	1	2	0	572	0	3	7	28	35	31	24	65	100	100	100	95	88.8889	80	55	65	75	50	60	100	100	60	60	77.7778	60	40	55	50	50	58.7063	51.8015	53.5222	39.0389
0	30	3	1	2	1	1	3	1	285	0	7	9	32	25	24	27	60	100	100	100	75	88.8889	56	75	60	75	50	60	100	100	100	100	100	52	45	75	75	50	61.138	46.6582	60.6492	47.4074
0	57	3	0	1	1	0	3	1	12	1	4	0	0	0	42	38	25	50	100	80	80	100	56	50	80	25	75	75	100	100	100	100	100	60	50	100	75	75	48.7248	40.8516	60.6774	52.6412
0	38	1	1	2	1	1	3	1	246	1	2	0	27	11	22	21	60	91.6667	100	100	90	55.5556	68	70	60	75	25	70	91.6667	100	100	100	100	84	85	80	75	50	55.2968	50.9219	60.1421	57.1295
0	26	1	1	1	1	1	2	1	431	1	5	5	33	29	37	32	95	100	100	80	85	100	68	50	85	75	75	85	100	100	80	90	88.8889	56	60	80	75	75	59.834	51.1104	59.4963	49.712
0	31	1	0	2	1	1	2	1	504	0	7	0	18	11	39	33	40	100	100	100	100	55.5556	76	70	60	50	25	65	91.6667	100	100	75	66.6667	80	90	100	75	100	54.6293	49.4104	55.802	57.5523
0	27	1	0	1	0	1	3	0	554	1	19	6	28	15	22	43	15	83.3333	0	20	55	44.4444	72	45	20	50	25	45	91.6667	100	100	100	77.7778	84	80	85	25	50	33.3104	35.5033	55.5534	51.3927
0	25	1	1	2	0	1	2	0	369	0	3	2	13	12	37	29	65	91.6667	100	100	70	88.8889	80	80	75	75	50	80	100	100	100	90	100	86.6596	85	95	75	75	58.426	52.7394	61.297	58.5479
0	24	1	0	2	1	0	2	1	289	0	9	4	59	38.677	30	32	70	100	100	60	80	77.7778	52	55	50	50	50	85	100	100	100	95	88.8889	84	80	80	50	50	56.0129	40.6379	60.9168	54.2256
0	28	1	0	2	1	1	3	0	460	1	9	4	26	15	34	9	40	100	100	60	70	100	68	85	90	50	75	45	91.6667	100	100	60	100	52	70	70	50	50	55.5511	47.4265	59.6855	41.7857
1	50	3	0	1	1	0	3	1	413	1	18	7	46	12	42	45	15	83.3333	0	20	55	22.2222	12	30	20	25	0	40	58.3333	0	80	80	66.6667	44	50	80	50	75	34.1979	22.1517	40.8215	43.1062
0	26	1	0	1	1	1	2	0	489	0	6	1	11	4	27	22	90	100	100	100	100	100	80	90	90	75	50	95	100	100	100	100	100	72	45	90	75	50	63.0241	58.6233	61.3304	53.9348
0	33	3	0	1	1	1	3	1	704	0	2	0	7	0	50	44	50	100	100	100	100	100	80	65	100	75	50	90	100	100	100	100	100	100	100	100	75	50	58.3502	56.1445	61.9031	63.9169
0	30	3	0	1	1	0	3	1	178	0	2	0	28	28	28	26	55	100	100	40	90	77.7778	80	85	65	75	50	45	50	0	80	85	44.4444	88	50	80	75	50	52.192	52.0051	34.4935	54.8193
0	32	1	1	2	1	1	2	1	405	1	6	3	23	18	28	26	40	91.6667	100	60	75	66.6667	80	60	95	50	25	40	75	100	80	75	66.6667	72	50	95	50	25	48.2992	49.7274	47.9921	48.5497
0	28	3	0	1	1	0	3	1	6	0	9	0	20	0	28	17	75	100	100	100	100	100	60	100	100	75	50	70	100	100	100	100	100	68	75	100	75	75	63.5768	56.5904	61.2114	55.7501
0	31	3	1	1	0	0	3	0	459	0	21	27	64	58.677	18	11	45	75	0	20	10	88.8889	0	0	0	0	25	25	58.3333	0	100	20	66.6667	12	30	20	25	50	41.9283	7.83044	44.3011	20.6453
0	25	1	1	2	1	1	2	0	660	0	6	0	15	0	34	34	90	100	100	100	95	100	56	90	75	75	50	95	100	100	100	100	100	92	50	100	75	50	65.1154	52.3943	59.9195	58.8334
0	35	3	0	2	1	0	2	0	664	0	25	2	17	8	28	41	70	100	100	100	80	100	52	65	75	50	25	90	100	100	60	80	100	60	75	80	75	50	62.4165	44.7089	59.5017	49.9469
0	25	1	0	2	1	0	3	1	361	1	23	3	53	20	37	39	65	91.6667	100	100	35	100	40	70	10	100	0	80	100	100	100	90	100	64	80	75	75	75	63.5275	36.8498	63.2111	52.0525
0	24	1	0	2	1	1	2	1	265	0	3	2	8	7	46	45	90	100	100	100	100	100	64	50	90	75	50	70	100	100	100	100	100	60	70	90	75	100	61.8098	52.7816	61.7934	52.8632
0	30	3	0	1	1	0	3	0	641	0	9	3	22	9	36	23	55	100	100	100	75	100	64	70	65	75	50	45	100	100	100	55	100	64	45	60	75	50	60.9982	47.6396	58.7996	42.7587
0	21	1	1	1	0	1	2	0	401	0	4	1	16	6	29	13	85	100	100	100	100	88.8889	84	85	100	75	50	80	100	100	100	100	100	92	80	100	75	50	60.5499	60.1763	60.5697	60.5823
0	56	2	1	1	1	0	3	1	411	1	19	6	54	11	26	24	35	83.3333	100	60	85	77.7778	56	70	20	50	25	45	83.3333	100	100	80	77.7778	64	45	95	50	50	52.7029	38.4898	53.1572	47.4928
1	31	3	0	1	0	0	3	1	42	1	22	5	46	11	41	36	5	58.3333	0	80	75	100	44	40	40	25	25	45	100	100	100	80	100	84	80	95	50	25	42.6719	32.0107	58.6216	52.5255
0	31	1	1	2	1	0	2	0	588	0	15	3	26	22	29	29	65	100	100	80	85	88.8889	56	80	80	75	50	55	100	100	100	90	77.7778	92	65	75	75	50	59.158	49.9848	56.1406	55.1942
0	33	1	0	1	1	0	3	0	1078	0	2	4	14	11	49	30	50	75	100	100	100	88.8889	80	80	100	50	50	70	100	100	100	100	88.8889	100	90	100	75	25	54.5102	55.5146	58.6453	62.6329
0	37	1	0	2	1	0	2	0	508	0	11	3	24	8	37	24	30	91.6667	50	80	75	66.6667	48	35	75	50	25	55	83.3333	50	80	75	66.6667	72	65	85	50	25	47.426	40.248	47.8213	49.0351
0	22	1	0	2	1	0	3	0	127	1	5	4	41	12	25	28	50	91.6667	100	100	85	88.8889	84	65	85	75	25	55	100	100	60	80	88.8889	76	80	100	50	25	56.0079	54.1933	54.3442	51.4362
0	25	1	1	2	0	1	2	1	532	1	13	3	48	8.677	31	28	55	91.6667	100	40	55	55.5556	36	30	40	50	25	90	100	100	100	75	88.8889	72	60	80	75	100	48.9513	32.1534	60.703	51.6987
0	36	3	0	1	1	1	3	1	93	1	16	0	53	21	44	25	55	100	100	100	20	100	100	0	70	75	0	40	100	100	100	80	100	56	85	80	50	25	53.7911	43.4493	60.9616	46.2932
0	29	2	0	1	0	0	2	0	407	1	11	11	34	24	34	19	40	91.6667	100	60	70	66.6667	60	50	55	50	25	40	100	100	60	75	100	56	40	70	50	50	50.3327	40.502	54.4548	40.0381
0	32	2	0	1	0	1	3	0	589	0	25	8	59	22	28	37	40	83.3333	100	60	40	88.8889	28	35	45	0	25	55	50	100	80	80	88.8889	56	55	80	75	100	53.1149	23.9186	49.8405	48.3708
0	23	1	1	2	0	0	2	0	425	1	21	0	83	31	28	31	40	75	50	20	10	100	36	25	0	0	25	60	91.6667	100	80	80	66.6667	56	60	80	50	75	45.3856	15.2602	54.0196	45.8198
1	45	3	0	1	1	0	3	1	39	0	11	0	22	0	41	46	25	50	100	20	80	66.6667	48	50	80	50	50	80	100	100	100	100	100	64	50	100	75	75	39.2806	41.6792	60.7643	53.5187
0	23	1	1	1	1	0	3	1	140	1	8	18	10	37	31	10	35	33.3333	0	80	95	77.7778	92	40	90	25	25	45	91.6667	50	60	80	66.6667	52	50	80	50	75	34.1215	50.2638	46.9092	43.2433
0	27	1	1	2	1	1	2	0	197	1	12	1	29	16	21	22	75	100	100	100	75	100	52	60	70	75	50	75	75	100	100	80	100	64	55	80	75	50	62.54	46.241	57.5994	50.1147
0	26	1	0	1	1	1	3	1	84	1	3	0	6	0	27	25	45	100	100	100	100	66.6667	56	45	100	50	0	95	91.6667	100	100	100	88.8889	92	95	100	100	75	54.8724	48.5597	60.057	65.7048
0	22	1	0	1	1	1	2	0	365	1	6	4	8	3	32	42	50	100	100	100	80	100	68	55	100	50	0	40	100	100	100	85	77.7778	80	75	95	75	25	58.4806	48.6509	55.7757	55.174
0	24	1	1	2	0	0	2	1	383	1	8	18	36	31	37	46	35	100	100	20	85	66.6667	64	65	75	50	50	60	100	100	80	95	88.8889	72	80	85	50	100	47.0727	44.6103	57.685	51.2195
0	29	1	1	2	1	0	2	1	202	1	18	1	74	7	16	32	45	100	50	60	35	44.4444	28	40	20	100	25	80	91.6667	100	100	95	100	100	80	95	75	100	48.0971	33.2188	58.9485	61.0777
0	22	1	1	2	1	0	2	0	509	0	13	11	57	63	22	22	30	58.3333	50	20	40	44.4444	40	35	35	25	75	25	91.6667	50	40	45	55.5556	44	40	25	50	0	35.5622	28.07	43.5557	30.3981
0	28	3	0	1	1	0	3	1	16	0	1	6	13	22	35	35	85	91.6667	100	100	60	66.6667	92	65	85	75	50	35	100	100	100	80	88.8889	80	70	100	75	50	55.3181	55.2529	56.1429	54.335
0	29	1	1	2	1	1	2	0	400	0	19	0	48	18	19	23	25	100	100	100	45	66.6667	28	20	20	25	75	35	100	100	80	70	88.8889	68	65	60	50	50	56.0214	23.8099	55.8463	43.0562
0	38	3	1	2	1	0	3	1	289	1	9	7	48	19	32	32	35	100	100	20	80	66.6667	52	50	40	50	75	70	100	100	100	85	100	96	70	90	75	50	48.104	36.9066	59.1699	57.4606
0	31	1	0	1	0	0	2	0	258	0	5	1	58	14	21	15	55	100	100	100	70	77.7778	64	75	30	0	50	55	91.6667	100	80	80	66.6667	76	70	80	75	50	60.1005	35.8696	52.7911	52.5305
1	51	2	1	1	0	0	3	1	164	0	2	2	19	14	15	44	50	75	100	60	90	100	80	75	90	50	25	70	100	100	60	75	100	88	75	60	50	100	51.5028	51.6061	56.772	48.2577
0	45	2	1	2	1	0	2	1	177	1	15	9	35	46	34	19	35	91.6667	100	80	55	77.7778	44	40	40	50	0	50	66.6667	100	60	80	77.7778	52	50	60	50	100	54.1482	33.8609	49.2205	41.4021
0	48	3	0	1	1	0	3	0	414	0	0	6	19	15	17	35	30	100	100	100	65	66.6667	68	85	70	0	50	60	100	100	80	80	100	80	80	80	75	50	56.04	40.753	58.317	52.9888
0	59	2	1	2	1	0	2	0	472	0	22	0	52	1	24	22	50	100	100	100	70	77.7778	64	70	0	100	50	75	100	100	100	35	100	88	75	90	50	75	60.1505	42.9146	59.9834	49.1535
0	36	1	1	2	1	1	2	0	603	0	5	0	15	2	25	24	50	100	100	20	45	100	60	65	70	100	50	65	100	100	100	90	100	80	80	90	75	100	51.7823	44.7002	60.5375	55.8405
0	22	1	0	1	1	0	2	0	291	1	7	1	20	13	28	30	45	91.6667	100	80	100	77.7778	72	45	90	50	25	60	50	100	60	100	66.6667	84	55	100	75	50	52.0438	49.4314	43.2766	57.622
0	45	2	0	1	1	0	3	0	92	1	9	7	43	10	20	37	20	91.6667	100	100	85	88.8889	52	55	30	50	25	75	91.6667	100	100	80	88.8889	80	75	80	75	75	57.28	37.6931	58.7938	54.2922
1	26	3	0	1	0	0	3	1	477	0	17	0	33	1	35	31	45	50	100	80	80	100	32	30	80	50	75	75	100	100	80	100	100	64	40	100	75	75	50.6116	38.8508	57.7357	51.9866
1	20	1	0	2	0	0	3	1	399	0	1	2	9	14	30	27	75	100	100	100	100	88.8889	76	75	95	75	50	80	100	100	100	100	100	88	85	80	50	75	59.9561	57.0561	61.8384	55.2301
1	24	1	0	2	1	1	3	1	286	0	12	13	37	13	35	24	85	91.6667	100	80	85	88.8889	88	85	50	75	25	50	66.6667	0	40	45	55.5556	88	50	100	50	50	58.4654	53.3284	33.3366	48.8967
0	24	1	1	1	1	0	2	0	717	0	8	7	44	30	21	13	45	91.6667	100	80	55	77.7778	44	25	40	50	50	60	100	100	80	35	77.7778	40	45	20	50	50	54.0046	33.0899	58.169	30.1919
0	24	1	0	1	0	0	2	1	428	0	7	2	29	15	36	25	75	91.6667	100	80	80	100	64	60	70	50	50	70	91.6667	100	100	100	100	80	80	90	75	50	58.5522	45.6307	59.8091	57.2149
0	48	3	1	1	1	0	3	1	2	0	2	1	19	10	24	24	70	100	100	80	100	100	84	80	95	75	50	60	91.6667	100	100	95	100	60	75	95	75	75	58.4703	57.7166	59.9692	53.1494
0	24	1	0	2	1	1	3	0	384	0	2	5	8	6	35	22	80	100	100	100	100	66.6667	72	90	95	75	75	70	100	100	100	80	66.6667	72	85	80	75	25	59.0143	58.4439	58.2948	53.9918
0	35	1	1	1	1	1	2	0	835	0	4	1	45	32.677	11	13	70	100	100	20	80	88.8889	64	70	60	50	50	100	100	100	40	100	100	52	35	70	50	50	52.7889	43.5811	56.941	43.3163
0	39	3	1	1	1	0	3	1	219	0	3	4	21	13	26	29	50	91.6667	100	100	100	77.7778	88	80	90	75	25	75	100	100	100	85	100	80	85	85	75	75	55.353	58.3952	61.6677	55.5945
0	23	1	0	2	0	0	2	0	377	1	8	7	28	31	35	30	50	91.6667	100	80	80	88.8889	64	60	80	25	25	65	83.3333	100	80	70	77.7778	76	65	85	75	50	55.2555	43.3057	53.0194	52.0418
0	22	1	0	2	0	0	2	1	245	1	5	7	28	38	24	33	55	100	100	100	65	88.8889	76	75	55	50	50	55	91.6667	100	80	65	88.8889	64	75	70	50	100	59.5256	45.4954	56.6073	44.8835
0	32	1	0	2	1	1	2	1	268	0	0	6	19	20	25	17	55	100	100	100	95	77.7778	100	100	90	75	50	45	91.6667	100	80	100	77.7778	76	70	80	50	50	57.1841	61.5053	53.5365	50.9257
0	31	3	0	1	1	1	3	0	448	1	2	3	17	16	39	34	50	91.6667	100	80	95	77.7778	76	65	90	50	25	40	91.6667	100	80	70	77.7778	72	70	75	50	75	53.2448	51.4092	53.3358	46.5971
0	57	2	1	1	1	0	3	1	294	0	5	8	14	32	25	32	55	83.3333	100	100	90	77.7778	88	60	85	50	50	35	91.6667	100	80	80	100	72	60	95	50	25	53.506	52.9226	54.2963	48.1939
0	33	1	0	2	0	0	3	1	393	0	9	11	49	52	28	27	20	91.6667	50	80	85	66.6667	56	50	35	50	75	15	58.3333	50	20	55	44.4444	76	15	45	50	50	48.3855	38.7154	30.5801	37.2684
0	40	2	1	2	1	1	3	1	544	0	5	4	24	31	32	34	70	100	100	100	100	100	88	85	80	75	75	70	100	100	80	90	100	84	85	85	75	100	61.0485	57.5912	58.9884	56.0021
0	31	3	1	2	1	0	2	1	295	0	17	9	25	14	30	38	25	50	0	60	30	55.5556	32	40	35	25	25	20	100	100	100	85	77.7778	80	55	100	50	75	36.5324	26.9444	53.0676	50.5674
0	22	1	1	2	1	1	2	1	308	0	5	4	27	17	30	33	35	100	100	100	90	66.6667	64	30	85	50	100	60	100	100	100	95	88.8889	80	75	95	75	75	53.1116	45.6175	58.5448	56.6267
0	27	1	0	1	1	1	3	1	299	0	0	0	7	4	26	20	100	100	100	100	100	100	100	100	100	75	100	95	100	100	40	40	100	60	70	40	75	75	62.6293	64.3306	58.402	40.7859
0	18	1	0	1	1	1	2	0	248	0	8	9	36	22	15	11	50	58.3333	100	80	85	44.4444	72	40	80	50	25	45	100	100	100	90	88.8889	68	45	100	50	50	43.8923	48.4905	56.4033	48.9462
0	38	2	0	1	1	1	2	0	426	1	13	4	31	27	33	36	35	100	100	100	65	77.7778	48	75	30	25	25	55	100	100	80	90	77.7778	64	65	65	50	0	59.6439	34.6553	56.3722	46.0391
0	31	1	1	2	1	1	3	1	364	0	2	2	20	3	29	29	50	100	100	100	95	100	56	70	90	75	50	55	100	100	100	90	100	72	70	90	75	100	60.5717	50.8858	59.784	53.2957
0	26	1	1	2	1	1	2	0	441	0	6	2	24	21	23	29	60	91.6667	100	80	95	100	72	65	70	50	75	65	91.6667	100	100	100	100	72	70	85	75	75	57.337	48.184	59.5784	54.3016
0	21	1	0	1	0	0	2	1	8	1	10	6	51	29	19	20	45	41.6667	100	0	90	66.6667	60	70	70	50	100	55	75	50	100	85	88.8889	64	50	85	50	50	38.2062	45.5795	50.9491	47.5454
0	31	1	1	1	1	0	2	0	490	0	4	1	11	12	19	20	50	75	100	0	65	66.6667	100	65	85	50	25	45	83.3333	100	60	75	77.7778	84	65	85	75	50	39.5401	50.5913	48.9744	52.4993
0	25	1	1	2	1	1	2	0	401	0	12	0	36	14	30	37	35	100	100	100	55	77.7778	80	65	55	50	25	65	100	100	100	85	88.8889	100	100	95	75	50	55.9003	43.9234	58.8849	61.2025
0	29	3	1	1	1	1	1	1	496	0	16	3	37	5	30	27	15	91.6667	100	80	60	66.6667	48	50	60	50	50	25	83.3333	100	100	80	77.7778	52	50	80	50	75	51.1807	37.6081	53.3026	43.3222
0	28	1	1	2	1	0	2	1	263	1	17	7	36	37	30	28	30	100	100	100	85	100	48	55	30	75	25	25	83.3333	50	80	90	88.8889	56	50	45	50	25	60.6269	39.6688	49.7432	40.0946
0	51	3	1	1	1	0	3	0	190	1	9	8	37	17	41	36	35	100	100	100	60	88.8889	52	50	75	50	0	61.051	100	100	20	62.4016	100	65.3179	70	58.6406	50	75	57.597	40.4922	53.1566	41.2554
0	33	2	1	2	1	0	2	0	348	1	9	1	31	11	42	57	30	91.6667	100	80	80	77.7778	60	55	75	50	75	60	91.6667	100	80	80	88.8889	68	70	80	75	75	52.6599	43.9454	56.1579	50.7295
0	19	1	0	2	0	1	2	0	441	0	1	0	9	0	28	45	55	100	100	80	80	100	76	80	80	75	100	75	100	100	80	95	100	68	55	90	100	100	58.2302	52.1113	58.5392	54.9866
0	48	2	0	1	0	0	3	0	506	0	4	0	15	0	36	33	75	83.3333	100	80	75	66.6667	84	75	95	50	100	95	91.6667	100	40	95	88.8889	76	90	100	75	100	52.3374	53.7752	54.6338	57.7673
0	19	1	0	1	0	0	2	0	267	0	6	8	33	25	21	30	45	83.3333	100	100	95	66.6667	84	80	80	50	50	40	91.6667	100	100	80	77.7778	72	70	75	50	75	53.1956	53.6551	55.5126	48.0911
0	43	3	0	1	1	0	3	1	18	0	6	1	35	12	45	37	45	91.6667	100	100	85	77.7778	76	75	80	75	25	80	91.6667	100	80	95	100	80	100	100	75	100	55.7115	53.193	59.2446	59.3445
0	52	3	0	1	1	1	2	1	459	0	13	0	20	0	33	39	45	100	100	80	80	100	80	80	80	75	50	75	100	100	100	100	100	68	50	100	75	50	57.2276	52.3682	60.1248	53.9824
0	26	1	1	2	0	1	2	1	355	1	11	6	28	21	37	37	75	100	100	100	85	100	68	65	65	50	75	70	100	100	80	85	77.7778	76	80	80	75	50	62.0393	46.9266	56.9141	53.878
0	19	1	1	1	0	0	2	1	359	0	12	14	47	51	31	24	100	100	100	100	80	100	64	70	50	75	50	45	100	100	100	55	100	32	60	20	50	50	64.7908	48.2546	63.221	31.2006
0	31	1	0	1	1	1	2	1	367	0	15	7	55	22	26	32	50	91.6667	100	80	80	88.8889	56	50	45	50	25	60	100	100	80	60	88.8889	40	55	70	50	50	56.2823	39.9216	58.6056	38.7989
0	25	1	0	2	0	1	2	1	309	0	15	0	27	6	22	17	60	100	100	80	75	88.8889	60	50	60	75	50	95	0	100	80	100	100	96	70	75	75	50	57.3265	44.8188	45.3236	60.1785
0	37	1	0	1	0	1	3	1	187	0	0	0	29	0	32	52	20	83.3333	100	80	90	66.6667	76	75	65	50	25	45	91.6667	100	100	100	100	60	50	100	50	50	49.9906	48.1437	57.3798	48.834
0	32	3	0	1	1	0	3	0	507	0	12	13	45	27	35	32	45	83.3333	50	100	80	66.6667	64	65	75	50	50	30	75	50	60	80	44.4444	72	35	80	50	50	50.0982	47.144	38.7522	45.8754
0	55	3	0	1	0	0	3	1	255	1	12	9	46	18	36	25	15	16.6667	0	0	25	22.2222	40	20	40	50	25	35	100	100	80	80	100	60	40	90	50	50	19.161	29.3928	55.3078	43.8182
0	44	3	0	1	1	0	3	1	264	0	2	1	36	4	40	43	35	50	100	60	60	88.8889	32	50	60	50	75	55	100	100	100	100	100	52	50	100	75	75	48.1904	35.5959	59.7776	50.4725
0	29	1	0	2	0	1	2	0	485	1	21	12	59	34	27	25	35	100	100	80	80	66.6667	32	20	20	50	0	30	75	50	80	80	55.5556	52	35	45	50	25	54.6412	30.4887	44.5624	38.6966
0	36	3	1	2	1	0	3	0	489	0	12	2	32	16	35	30	85	100	100	60	80	100	64	80	35	50	50	90	100	100	60	100	100	92	90	90	75	75	60.6531	42.852	58.0241	59.5643
0	30	1	0	1	1	1	2	0	664	0	3	0	12	4	36	46	45	91.6667	100	60	100	66.6667	72	80	95	75	50	90	100	100	80	100	100	92	85	100	75	50	50.5389	55.344	59.5004	60.8556
0	50	3	0	1	1	0	3	1	78	0	9	3	40	8	43	30	30	66.6667	0	20	20	22.2222	36	20	20	0	50	50	100	100	40	85	100	88	55	50	75	100	30.4288	20.2941	52.421	47.8977
0	43	2	1	2	1	0	3	1	215	1	6	6	27	25	7	7	65	75	100	100	85	100	60	70	70	50	50	40	50	100	60	60	66.6667	56	55	55	50	50	58.4479	46.7688	44.8943	40.3125
0	35	2	1	2	1	1	2	1	233	0	6	2	18	0	32	21	45	100	100	80	75	88.8889	68	65	75	50	50	85	100	100	100	65	88.8889	80	70	80	75	50	56.1391	45.6755	60.2759	52.6643
0	27	3	1	2	1	1	2	0	181	0	3	4	20	13.677	34	37	35	100	100	100	100	88.8889	88	75	95	50	25	75	100	100	100	95	100	96	75	100	50	50	56.286	54.638	59.6585	57.397
0	21	1	1	1	1	1	3	0	496	0	0	0	23	5	28	20	75	100	100	100	60	88.8889	88	75	85	50	50	50	100	100	100	100	100	88	65	90	50	50	59.1455	51.3079	58.1807	53.56
0	23	1	0	2	1	0	2	1	393	1	9	9	29	13	20	25	45	100	100	80	85	88.8889	52	55	75	50	25	45	100	100	80	80	66.6667	52	20	70	50	50	56.7556	43.1619	52.3891	40.0095
0	21	1	0	2	0	1	2	0	220	0	7	5	22	13	32	34	35	91.6667	100	100	80	88.8889	64	65	65	25	75	65	100	100	100	90	88.8889	80	80	80	75	75	57.0207	41.8891	59.6313	55.023
0	34	1	1	1	1	1	3	1	273	0	0	9	6	21	23	23	100	100	100	100	100	100	80	100	100	75	50	65	91.6667	100	100	5	100	24	45	20	75	100	64.0109	60.9777	62.6538	27.6931
0	27	1	1	2	1	1	2	0	893	1	18	8	51	21	19	21	15	100	100	20	20	77.7778	16	15	0	0	0	50	100	100	100	45	100	60	55	40	50	50	49.1919	11.0416	60.6301	37.0498
0	25	1	1	1	1	0	2	1	186	0	4	0	16	1	30	17	30	91.6667	50	80	80	66.6667	52	55	75	50	75	65	100	100	100	100	100	324	80	100	75	50	48.355	42.9775	43.4547	98.8556
0	32	1	1	2	1	0	2	0	539	1	14	0	51	0	22	25	50	91.6667	100	20	50	66.6667	24	30	40	25	0	50	75	100	80	80	66.6667	60	70	80	75	50	48.5752	25.8119	51.1679	50.0592
0	42	3	0	1	0	1	2	0	466	0	14	6	31	21	36	34	65	66.6667	100	20	40	77.7778	44	35	60	50	25	45	33.3333	50	80	85	55.5556	60	60	80	50	75	45.4568	34.5917	39.5634	48.1849
1	34	3	1	1	1	0	3	1	6	0	3	6	27	30	43	37	45	91.6667	100	60	85	77.7778	76	80	85	50	75	40	100	100	80	80	77.7778	56	65	100	50	25	51.7344	50.3177	54.6266	47.1466
